# Supplementary material for: A computer-guided design tool to increase the efficiency of cellular conversions
Source: Nat Commun. 2021 Mar 12;12:1659. doi: 10.1038/s41467-021-21801-4 (PMC7954801; doi:10.1038/s41467-021-21801-4)
Supplement: Supplementary file 3 — Supplementary Data 1 [file 41467_2021_21801_MOESM3_ESM.xlsx]

## Sheet: No Enrichment
Samples without enrichment
HEK293 cells
Karpas 422 cells
Keratinocytes (second sample)
Melanocytes
Neurons
SK-N-SH cells
Smooth muscle cells

## Sheet: A549
geneSet	description	link	size	overlap	expect	enrichmentRatio	pValue	FDR	overlapId	userId
GO:0030325	adrenal gland development	http://amigo.geneontology.org/amigo/term/GO:0030325	10	3	0.125471	23.91	0.000191925	0.0049532	190;4087;4088	SMAD3;SMAD2;NR0B1
GO:0010717	regulation of epithelial to mesenchymal transition	http://amigo.geneontology.org/amigo/term/GO:0010717	16	4	0.200753	19.925	2.98602e-05	0.00153313	3169;3170;4087;4088	FOXA1;SMAD3;SMAD2;FOXA2
GO:0061041	regulation of wound healing	http://amigo.geneontology.org/amigo/term/GO:0061041	12	3	0.150565	19.925	0.000346248	0.00748289	3170;4088;4780	SMAD3;NFE2L2;FOXA2
GO:0023019	signal transduction involved in regulation of gene expression	http://amigo.geneontology.org/amigo/term/GO:0023019	12	3	0.150565	19.925	0.000346248	0.00748289	3172;4087;4088	SMAD3;SMAD2;HNF4A
GO:0071542	dopaminergic neuron differentiation	http://amigo.geneontology.org/amigo/term/GO:0071542	12	3	0.150565	19.925	0.000346248	0.00748289	3091;3169;3170	FOXA1;HIF1A;FOXA2
GO:1902895	positive regulation of pri-miRNA transcription by RNA polymerase II	http://amigo.geneontology.org/amigo/term/GO:1902895	17	4	0.2133	18.7529	3.87329e-05	0.00181823	688;3091;4088;7003	TEAD1;KLF5;HIF1A;SMAD3
GO:1903034	regulation of response to wounding	http://amigo.geneontology.org/amigo/term/GO:1903034	13	3	0.163112	18.3923	0.000446517	0.00883888	3170;4088;4780	SMAD3;NFE2L2;FOXA2
GO:0060395	SMAD protein signal transduction	http://amigo.geneontology.org/amigo/term/GO:0060395	13	3	0.163112	18.3923	0.000446517	0.00883888	3172;4087;4088	SMAD3;SMAD2;HNF4A
GO:0016579	protein deubiquitination	http://amigo.geneontology.org/amigo/term/GO:0016579	18	4	0.225847	17.7111	4.93976e-05	0.0021358	367;3091;4087;4088	HIF1A;SMAD3;SMAD2;AR
GO:0070646	protein modification by small protein removal	http://amigo.geneontology.org/amigo/term/GO:0070646	18	4	0.225847	17.7111	4.93976e-05	0.0021358	367;3091;4087;4088	HIF1A;SMAD3;SMAD2;AR
GO:0043535	regulation of blood vessel endothelial cell migration	http://amigo.geneontology.org/amigo/term/GO:0043535	14	3	0.175659	17.0786	0.000563742	0.00995944	3091;4780;5468	HIF1A;NFE2L2;PPARG
GO:2000377	regulation of reactive oxygen species metabolic process	http://amigo.geneontology.org/amigo/term/GO:2000377	14	3	0.175659	17.0786	0.000563742	0.00995944	3091;4088;4780	HIF1A;SMAD3;NFE2L2
GO:0016441	posttranscriptional gene silencing	http://amigo.geneontology.org/amigo/term/GO:0016441	14	3	0.175659	17.0786	0.000563742	0.00995944	4087;4088;5468	SMAD3;SMAD2;PPARG
GO:0035194	posttranscriptional gene silencing by RNA	http://amigo.geneontology.org/amigo/term/GO:0035194	14	3	0.175659	17.0786	0.000563742	0.00995944	4087;4088;5468	SMAD3;SMAD2;PPARG
GO:0035195	gene silencing by miRNA	http://amigo.geneontology.org/amigo/term/GO:0035195	14	3	0.175659	17.0786	0.000563742	0.00995944	4087;4088;5468	SMAD3;SMAD2;PPARG
GO:0033500	carbohydrate homeostasis	http://amigo.geneontology.org/amigo/term/GO:0033500	34	7	0.4266	16.4088	6.69986e-08	3.66929e-05	3091;3169;3170;3171;3172;5468;6927	HNF1A;FOXA1;HIF1A;FOXA3;FOXA2;HNF4A;PPARG
GO:0042593	glucose homeostasis	http://amigo.geneontology.org/amigo/term/GO:0042593	34	7	0.4266	16.4088	6.69986e-08	3.66929e-05	3091;3169;3170;3171;3172;5468;6927	HNF1A;FOXA1;HIF1A;FOXA3;FOXA2;HNF4A;PPARG
GO:0030073	insulin secretion	http://amigo.geneontology.org/amigo/term/GO:0030073	25	5	0.313676	15.94	8.24991e-06	0.000665255	3091;3170;3172;4087;6927	HNF1A;HIF1A;SMAD2;FOXA2;HNF4A
GO:0072593	reactive oxygen species metabolic process	http://amigo.geneontology.org/amigo/term/GO:0072593	15	3	0.188206	15.94	0.000699033	0.0116011	3091;4088;4780	HIF1A;SMAD3;NFE2L2
GO:0030308	negative regulation of cell growth	http://amigo.geneontology.org/amigo/term/GO:0030308	15	3	0.188206	15.94	0.000699033	0.0116011	3172;4088;5468	SMAD3;HNF4A;PPARG
GO:0031047	gene silencing by RNA	http://amigo.geneontology.org/amigo/term/GO:0031047	15	3	0.188206	15.94	0.000699033	0.0116011	4087;4088;5468	SMAD3;SMAD2;PPARG
GO:0030500	regulation of bone mineralization	http://amigo.geneontology.org/amigo/term/GO:0030500	10	2	0.125471	15.94	0.00633941	0.0488998	3091;4088	HIF1A;SMAD3
GO:0010718	positive regulation of epithelial to mesenchymal transition	http://amigo.geneontology.org/amigo/term/GO:0010718	10	2	0.125471	15.94	0.00633941	0.0488998	4087;4088	SMAD3;SMAD2
GO:0031050	dsRNA processing	http://amigo.geneontology.org/amigo/term/GO:0031050	10	2	0.125471	15.94	0.00633941	0.0488998	4087;4088	SMAD3;SMAD2
GO:0035196	production of miRNAs involved in gene silencing by miRNA	http://amigo.geneontology.org/amigo/term/GO:0035196	10	2	0.125471	15.94	0.00633941	0.0488998	4087;4088	SMAD3;SMAD2
GO:0070918	production of small RNA involved in gene silencing by RNA	http://amigo.geneontology.org/amigo/term/GO:0070918	10	2	0.125471	15.94	0.00633941	0.0488998	4087;4088	SMAD3;SMAD2
GO:0010657	muscle cell apoptotic process	http://amigo.geneontology.org/amigo/term/GO:0010657	10	2	0.125471	15.94	0.00633941	0.0488998	4780;5468	NFE2L2;PPARG
GO:0010660	regulation of muscle cell apoptotic process	http://amigo.geneontology.org/amigo/term/GO:0010660	10	2	0.125471	15.94	0.00633941	0.0488998	4780;5468	NFE2L2;PPARG
GO:2001243	negative regulation of intrinsic apoptotic signaling pathway	http://amigo.geneontology.org/amigo/term/GO:2001243	10	2	0.125471	15.94	0.00633941	0.0488998	3091;4780	HIF1A;NFE2L2
GO:0060575	intestinal epithelial cell differentiation	http://amigo.geneontology.org/amigo/term/GO:0060575	10	2	0.125471	15.94	0.00633941	0.0488998	688;3091	KLF5;HIF1A
GO:1903845	negative regulation of cellular response to transforming growth factor beta stimulus	http://amigo.geneontology.org/amigo/term/GO:1903845	10	2	0.125471	15.94	0.00633941	0.0488998	4087;4088	SMAD3;SMAD2
GO:0002070	epithelial cell maturation	http://amigo.geneontology.org/amigo/term/GO:0002070	10	2	0.125471	15.94	0.00633941	0.0488998	3091;3169	FOXA1;HIF1A
GO:0030072	peptide hormone secretion	http://amigo.geneontology.org/amigo/term/GO:0030072	26	5	0.326223	15.3269	1.01333e-05	0.000756775	3091;3170;3172;4087;6927	HNF1A;HIF1A;SMAD2;FOXA2;HNF4A
GO:0045926	negative regulation of growth	http://amigo.geneontology.org/amigo/term/GO:0045926	21	4	0.263488	15.181	9.42951e-05	0.00329632	3091;3172;4088;5468	HIF1A;SMAD3;HNF4A;PPARG
GO:0042594	response to starvation	http://amigo.geneontology.org/amigo/term/GO:0042594	16	3	0.200753	14.9437	0.000853457	0.0133546	3171;4780;5468	FOXA3;NFE2L2;PPARG
GO:0048546	digestive tract morphogenesis	http://amigo.geneontology.org/amigo/term/GO:0048546	22	4	0.276035	14.4909	0.000114319	0.00371643	2735;3091;4087;4088	GLI1;HIF1A;SMAD3;SMAD2
GO:0001837	epithelial to mesenchymal transition	http://amigo.geneontology.org/amigo/term/GO:0001837	28	5	0.351317	14.2321	1.49011e-05	0.0010201	3091;3169;3170;4087;4088	FOXA1;HIF1A;SMAD3;SMAD2;FOXA2
GO:0045862	positive regulation of proteolysis	http://amigo.geneontology.org/amigo/term/GO:0045862	17	3	0.2133	14.0647	0.00102804	0.0149475	4088;4780;5468	SMAD3;NFE2L2;PPARG
GO:0030850	prostate gland development	http://amigo.geneontology.org/amigo/term/GO:0030850	17	3	0.2133	14.0647	0.00102804	0.0149475	367;2735;3169	GLI1;FOXA1;AR
GO:0002066	columnar/cuboidal epithelial cell development	http://amigo.geneontology.org/amigo/term/GO:0002066	17	3	0.2133	14.0647	0.00102804	0.0149475	688;3091;3172	KLF5;HIF1A;HNF4A
GO:0061614	pri-miRNA transcription by RNA polymerase II	http://amigo.geneontology.org/amigo/term/GO:0061614	29	5	0.363864	13.7414	1.78628e-05	0.00111511	688;3091;4088;5468;7003	TEAD1;KLF5;HIF1A;SMAD3;PPARG
GO:1902893	regulation of pri-miRNA transcription by RNA polymerase II	http://amigo.geneontology.org/amigo/term/GO:1902893	24	4	0.301129	13.2833	0.000163392	0.00432988	688;3091;4088;7003	TEAD1;KLF5;HIF1A;SMAD3
GO:0045995	regulation of embryonic development	http://amigo.geneontology.org/amigo/term/GO:0045995	30	5	0.376412	13.2833	2.12655e-05	0.0012048	367;3170;3172;4780;9096	NFE2L2;FOXA2;HNF4A;TBX18;AR
GO:0031669	cellular response to nutrient levels	http://amigo.geneontology.org/amigo/term/GO:0031669	25	4	0.313676	12.752	0.000192943	0.0049532	3170;3171;4780;5468	FOXA3;NFE2L2;FOXA2;PPARG
GO:0043534	blood vessel endothelial cell migration	http://amigo.geneontology.org/amigo/term/GO:0043534	19	3	0.238394	12.5842	0.00144159	0.0183075	3091;4780;5468	HIF1A;NFE2L2;PPARG
GO:2001234	negative regulation of apoptotic signaling pathway	http://amigo.geneontology.org/amigo/term/GO:2001234	19	3	0.238394	12.5842	0.00144159	0.0183075	367;3091;4780	HIF1A;NFE2L2;AR
GO:0009880	embryonic pattern specification	http://amigo.geneontology.org/amigo/term/GO:0009880	19	3	0.238394	12.5842	0.00144159	0.0183075	4087;4088;6493	SMAD3;SMAD2;SIM2
GO:0033143	regulation of intracellular steroid hormone receptor signaling pathway	http://amigo.geneontology.org/amigo/term/GO:0033143	20	3	0.250941	11.955	0.00168241	0.0204158	190;367;3169	FOXA1;NR0B1;AR
GO:0060341	regulation of cellular localization	http://amigo.geneontology.org/amigo/term/GO:0060341	28	4	0.351317	11.3857	0.000304782	0.00695496	367;3091;3170;4088	HIF1A;SMAD3;FOXA2;AR
GO:0010594	regulation of endothelial cell migration	http://amigo.geneontology.org/amigo/term/GO:0010594	21	3	0.263488	11.3857	0.00194709	0.0223711	3091;4780;5468	HIF1A;NFE2L2;PPARG
GO:0050796	regulation of insulin secretion	http://amigo.geneontology.org/amigo/term/GO:0050796	21	3	0.263488	11.3857	0.00194709	0.0223711	3091;3170;3172	HIF1A;FOXA2;HNF4A
GO:0042060	wound healing	http://amigo.geneontology.org/amigo/term/GO:0042060	43	6	0.539523	11.1209	7.89234e-06	0.000665255	3091;3170;3172;4087;4088;4780	HIF1A;SMAD3;SMAD2;NFE2L2;FOXA2;HNF4A
GO:0009914	hormone transport	http://amigo.geneontology.org/amigo/term/GO:0009914	36	5	0.451694	11.0694	5.36317e-05	0.00214919	3091;3170;3172;4087;6927	HNF1A;HIF1A;SMAD2;FOXA2;HNF4A
GO:0046879	hormone secretion	http://amigo.geneontology.org/amigo/term/GO:0046879	36	5	0.451694	11.0694	5.36317e-05	0.00214919	3091;3170;3172;4087;6927	HNF1A;HIF1A;SMAD2;FOXA2;HNF4A
GO:0031668	cellular response to extracellular stimulus	http://amigo.geneontology.org/amigo/term/GO:0031668	29	4	0.363864	10.9931	0.000350689	0.00748289	3170;3171;4780;5468	FOXA3;NFE2L2;FOXA2;PPARG
GO:0090276	regulation of peptide hormone secretion	http://amigo.geneontology.org/amigo/term/GO:0090276	22	3	0.276035	10.8682	0.00223648	0.0243347	3091;3170;3172	HIF1A;FOXA2;HNF4A
GO:0050801	ion homeostasis	http://amigo.geneontology.org/amigo/term/GO:0050801	22	3	0.276035	10.8682	0.00223648	0.0243347	3091;3172;4088	HIF1A;SMAD3;HNF4A
GO:0001678	cellular glucose homeostasis	http://amigo.geneontology.org/amigo/term/GO:0001678	22	3	0.276035	10.8682	0.00223648	0.0243347	3091;3170;3171	HIF1A;FOXA3;FOXA2
GO:0023061	signal release	http://amigo.geneontology.org/amigo/term/GO:0023061	37	5	0.464241	10.7703	6.15192e-05	0.00240657	3091;3170;3172;4087;6927	HNF1A;HIF1A;SMAD2;FOXA2;HNF4A
GO:0009746	response to hexose	http://amigo.geneontology.org/amigo/term/GO:0009746	30	4	0.376412	10.6267	0.00040137	0.00824314	3091;3170;3172;4087	HIF1A;SMAD2;FOXA2;HNF4A
GO:0009749	response to glucose	http://amigo.geneontology.org/amigo/term/GO:0009749	30	4	0.376412	10.6267	0.00040137	0.00824314	3091;3170;3172;4087	HIF1A;SMAD2;FOXA2;HNF4A
GO:0034284	response to monosaccharide	http://amigo.geneontology.org/amigo/term/GO:0034284	30	4	0.376412	10.6267	0.00040137	0.00824314	3091;3170;3172;4087	HIF1A;SMAD2;FOXA2;HNF4A
GO:0007596	blood coagulation	http://amigo.geneontology.org/amigo/term/GO:0007596	23	3	0.288582	10.3957	0.00255136	0.0268711	3170;3172;4780	NFE2L2;FOXA2;HNF4A
GO:0050817	coagulation	http://amigo.geneontology.org/amigo/term/GO:0050817	23	3	0.288582	10.3957	0.00255136	0.0268711	3170;3172;4780	NFE2L2;FOXA2;HNF4A
GO:0001889	liver development	http://amigo.geneontology.org/amigo/term/GO:0001889	31	4	0.388959	10.2839	0.000457106	0.00894077	2735;3172;4088;6927	GLI1;HNF1A;SMAD3;HNF4A
GO:0048878	chemical homeostasis	http://amigo.geneontology.org/amigo/term/GO:0048878	63	8	0.790464	10.1206	3.2979e-07	0.000135461	3091;3169;3170;3171;3172;4088;5468;6927	HNF1A;FOXA1;HIF1A;SMAD3;FOXA3;FOXA2;HNF4A;PPARG
GO:0061008	hepaticobiliary system development	http://amigo.geneontology.org/amigo/term/GO:0061008	32	4	0.401506	9.9625	0.000518181	0.00967468	2735;3172;4088;6927	GLI1;HNF1A;SMAD3;HNF4A
GO:0009743	response to carbohydrate	http://amigo.geneontology.org/amigo/term/GO:0009743	32	4	0.401506	9.9625	0.000518181	0.00967468	3091;3170;3172;4087	HIF1A;SMAD2;FOXA2;HNF4A
GO:0051091	positive regulation of DNA-binding transcription factor activity	http://amigo.geneontology.org/amigo/term/GO:0051091	32	4	0.401506	9.9625	0.000518181	0.00967468	367;3169;4088;5468	FOXA1;SMAD3;PPARG;AR
GO:0022612	gland morphogenesis	http://amigo.geneontology.org/amigo/term/GO:0022612	32	4	0.401506	9.9625	0.000518181	0.00967468	367;1999;2735;3169	ELF3;GLI1;FOXA1;AR
GO:0010632	regulation of epithelial cell migration	http://amigo.geneontology.org/amigo/term/GO:0010632	24	3	0.301129	9.9625	0.0028925	0.0293356	3091;4780;5468	HIF1A;NFE2L2;PPARG
GO:0071453	cellular response to oxygen levels	http://amigo.geneontology.org/amigo/term/GO:0071453	24	3	0.301129	9.9625	0.0028925	0.0293356	3091;4780;5468	HIF1A;NFE2L2;PPARG
GO:0019725	cellular homeostasis	http://amigo.geneontology.org/amigo/term/GO:0019725	40	5	0.501882	9.9625	9.06701e-05	0.00325851	3091;3170;3171;4088;4780	HIF1A;SMAD3;FOXA3;NFE2L2;FOXA2
GO:0009611	response to wounding	http://amigo.geneontology.org/amigo/term/GO:0009611	57	7	0.715182	9.78772	2.78274e-06	0.000336691	2735;3091;3170;3172;4087;4088;4780	GLI1;HIF1A;SMAD3;SMAD2;NFE2L2;FOXA2;HNF4A
GO:0010817	regulation of hormone levels	http://amigo.geneontology.org/amigo/term/GO:0010817	49	6	0.614806	9.75918	1.72855e-05	0.00111511	3091;3169;3170;3172;4087;6927	HNF1A;FOXA1;HIF1A;SMAD2;FOXA2;HNF4A
GO:0009306	protein secretion	http://amigo.geneontology.org/amigo/term/GO:0009306	41	5	0.514429	9.71951	0.000102442	0.00350651	3091;3170;3172;4087;6927	HNF1A;HIF1A;SMAD2;FOXA2;HNF4A
GO:0071496	cellular response to external stimulus	http://amigo.geneontology.org/amigo/term/GO:0071496	33	4	0.414053	9.66061	0.000584885	0.010223	3170;3171;4780;5468	FOXA3;NFE2L2;FOXA2;PPARG
GO:0007599	hemostasis	http://amigo.geneontology.org/amigo/term/GO:0007599	25	3	0.313676	9.564	0.00326062	0.0322723	3170;3172;4780	NFE2L2;FOXA2;HNF4A
GO:0001558	regulation of cell growth	http://amigo.geneontology.org/amigo/term/GO:0001558	25	3	0.313676	9.564	0.00326062	0.0322723	3172;4088;5468	SMAD3;HNF4A;PPARG
GO:0060828	regulation of canonical Wnt signaling pathway	http://amigo.geneontology.org/amigo/term/GO:0060828	25	3	0.313676	9.564	0.00326062	0.0322723	2735;4088;9096	GLI1;SMAD3;TBX18
GO:0002790	peptide secretion	http://amigo.geneontology.org/amigo/term/GO:0002790	42	5	0.526976	9.4881	0.000115361	0.00371643	3091;3170;3172;4087;6927	HNF1A;HIF1A;SMAD2;FOXA2;HNF4A
GO:0070647	protein modification by small protein conjugation or removal	http://amigo.geneontology.org/amigo/term/GO:0070647	42	5	0.526976	9.4881	0.000115361	0.00371643	367;3091;4087;4088;4780	HIF1A;SMAD3;SMAD2;NFE2L2;AR
GO:0002064	epithelial cell development	http://amigo.geneontology.org/amigo/term/GO:0002064	43	5	0.539523	9.26744	0.000129502	0.00386857	367;688;3091;3169;3172	KLF5;FOXA1;HIF1A;HNF4A;AR
GO:0015031	protein transport	http://amigo.geneontology.org/amigo/term/GO:0015031	61	7	0.76537	9.1459	4.45866e-06	0.000482194	3091;3170;3172;4087;4088;5468;6927	HNF1A;HIF1A;SMAD3;SMAD2;FOXA2;HNF4A;PPARG
GO:0045785	positive regulation of cell adhesion	http://amigo.geneontology.org/amigo/term/GO:0045785	35	4	0.439147	9.10857	0.00073634	0.0120342	3169;3170;4088;10725	FOXA1;SMAD3;NFAT5;FOXA2
GO:0048565	digestive tract development	http://amigo.geneontology.org/amigo/term/GO:0048565	44	5	0.55207	9.05682	0.000144942	0.00417788	688;2735;3091;4087;4088	GLI1;KLF5;HIF1A;SMAD3;SMAD2
GO:0015833	peptide transport	http://amigo.geneontology.org/amigo/term/GO:0015833	62	7	0.777917	8.99839	4.98922e-06	0.000482194	3091;3170;3172;4087;4088;5468;6927	HNF1A;HIF1A;SMAD3;SMAD2;FOXA2;HNF4A;PPARG
GO:0042886	amide transport	http://amigo.geneontology.org/amigo/term/GO:0042886	62	7	0.777917	8.99839	4.98922e-06	0.000482194	3091;3170;3172;4087;4088;5468;6927	HNF1A;HIF1A;SMAD3;SMAD2;FOXA2;HNF4A;PPARG
GO:0006954	inflammatory response	http://amigo.geneontology.org/amigo/term/GO:0006954	45	5	0.564617	8.85556	0.000161762	0.00432988	1999;3091;4088;4780;5468	ELF3;HIF1A;SMAD3;NFE2L2;PPARG
GO:0048762	mesenchymal cell differentiation	http://amigo.geneontology.org/amigo/term/GO:0048762	45	5	0.564617	8.85556	0.000161762	0.00432988	3091;3169;3170;4087;4088	FOXA1;HIF1A;SMAD3;SMAD2;FOXA2
GO:0043542	endothelial cell migration	http://amigo.geneontology.org/amigo/term/GO:0043542	27	3	0.33877	8.85556	0.00408055	0.0385307	3091;4780;5468	HIF1A;NFE2L2;PPARG
GO:0019752	carboxylic acid metabolic process	http://amigo.geneontology.org/amigo/term/GO:0019752	27	3	0.33877	8.85556	0.00408055	0.0385307	3091;3172;5468	HIF1A;HNF4A;PPARG
GO:0043436	oxoacid metabolic process	http://amigo.geneontology.org/amigo/term/GO:0043436	27	3	0.33877	8.85556	0.00408055	0.0385307	3091;3172;5468	HIF1A;HNF4A;PPARG
GO:0016458	gene silencing	http://amigo.geneontology.org/amigo/term/GO:0016458	27	3	0.33877	8.85556	0.00408055	0.0385307	4087;4088;5468	SMAD3;SMAD2;PPARG
GO:0055082	cellular chemical homeostasis	http://amigo.geneontology.org/amigo/term/GO:0055082	36	4	0.451694	8.85556	0.000821678	0.0129809	3091;3170;3171;4088	HIF1A;SMAD3;FOXA3;FOXA2
GO:0031016	pancreas development	http://amigo.geneontology.org/amigo/term/GO:0031016	36	4	0.451694	8.85556	0.000821678	0.0129809	3170;3172;4087;6927	HNF1A;SMAD2;FOXA2;HNF4A
GO:0055123	digestive system development	http://amigo.geneontology.org/amigo/term/GO:0055123	47	5	0.589711	8.47872	0.000199873	0.00505216	688;2735;3091;4087;4088	GLI1;KLF5;HIF1A;SMAD3;SMAD2
GO:0070482	response to oxygen levels	http://amigo.geneontology.org/amigo/term/GO:0070482	38	4	0.476788	8.38947	0.00101306	0.0149475	3091;4088;4780;5468	HIF1A;SMAD3;NFE2L2;PPARG
GO:0051223	regulation of protein transport	http://amigo.geneontology.org/amigo/term/GO:0051223	38	4	0.476788	8.38947	0.00101306	0.0149475	3091;3170;3172;4088	HIF1A;SMAD3;FOXA2;HNF4A
GO:0071705	nitrogen compound transport	http://amigo.geneontology.org/amigo/term/GO:0071705	67	7	0.840652	8.32687	8.50296e-06	0.000665255	3091;3170;3172;4087;4088;5468;6927	HNF1A;HIF1A;SMAD3;SMAD2;FOXA2;HNF4A;PPARG
GO:0006508	proteolysis	http://amigo.geneontology.org/amigo/term/GO:0006508	58	6	0.727729	8.24483	4.66717e-05	0.00213005	367;3091;4087;4088;4780;5468	HIF1A;SMAD3;SMAD2;NFE2L2;PPARG;AR
GO:0006082	organic acid metabolic process	http://amigo.geneontology.org/amigo/term/GO:0006082	29	3	0.363864	8.24483	0.00501629	0.04455	3091;3172;5468	HIF1A;HNF4A;PPARG
GO:0046883	regulation of hormone secretion	http://amigo.geneontology.org/amigo/term/GO:0046883	29	3	0.363864	8.24483	0.00501629	0.04455	3091;3170;3172	HIF1A;FOXA2;HNF4A
GO:0003013	circulatory system process	http://amigo.geneontology.org/amigo/term/GO:0003013	29	3	0.363864	8.24483	0.00501629	0.04455	367;4088;5468	SMAD3;PPARG;AR
GO:0008015	blood circulation	http://amigo.geneontology.org/amigo/term/GO:0008015	29	3	0.363864	8.24483	0.00501629	0.04455	367;4088;5468	SMAD3;PPARG;AR
GO:0007368	determination of left/right symmetry	http://amigo.geneontology.org/amigo/term/GO:0007368	29	3	0.363864	8.24483	0.00501629	0.04455	3091;4087;4088	HIF1A;SMAD3;SMAD2
GO:0022409	positive regulation of cell-cell adhesion	http://amigo.geneontology.org/amigo/term/GO:0022409	29	3	0.363864	8.24483	0.00501629	0.04455	3169;3170;10725	FOXA1;NFAT5;FOXA2
GO:0090087	regulation of peptide transport	http://amigo.geneontology.org/amigo/term/GO:0090087	39	4	0.489335	8.17436	0.0011197	0.0157236	3091;3170;3172;4088	HIF1A;SMAD3;FOXA2;HNF4A
GO:0045184	establishment of protein localization	http://amigo.geneontology.org/amigo/term/GO:0045184	70	7	0.878294	7.97	1.14639e-05	0.000818924	3091;3170;3172;4087;4088;5468;6927	HNF1A;HIF1A;SMAD3;SMAD2;FOXA2;HNF4A;PPARG
GO:2001233	regulation of apoptotic signaling pathway	http://amigo.geneontology.org/amigo/term/GO:2001233	40	4	0.501882	7.97	0.00123403	0.017038	367;3091;4088;4780	HIF1A;SMAD3;NFE2L2;AR
GO:0030162	regulation of proteolysis	http://amigo.geneontology.org/amigo/term/GO:0030162	30	3	0.376412	7.97	0.00552905	0.0473137	4088;4780;5468	SMAD3;NFE2L2;PPARG
GO:0090287	regulation of cellular response to growth factor stimulus	http://amigo.geneontology.org/amigo/term/GO:0090287	30	3	0.376412	7.97	0.00552905	0.0473137	3091;4087;4088	HIF1A;SMAD3;SMAD2
GO:0009799	specification of symmetry	http://amigo.geneontology.org/amigo/term/GO:0009799	30	3	0.376412	7.97	0.00552905	0.0473137	3091;4087;4088	HIF1A;SMAD3;SMAD2
GO:0009855	determination of bilateral symmetry	http://amigo.geneontology.org/amigo/term/GO:0009855	30	3	0.376412	7.97	0.00552905	0.0473137	3091;4087;4088	HIF1A;SMAD3;SMAD2
GO:0030518	intracellular steroid hormone receptor signaling pathway	http://amigo.geneontology.org/amigo/term/GO:0030518	30	3	0.376412	7.97	0.00552905	0.0473137	190;367;3169	FOXA1;NR0B1;AR
GO:0071702	organic substance transport	http://amigo.geneontology.org/amigo/term/GO:0071702	81	8	1.01631	7.8716	2.4164e-06	0.000336691	3091;3170;3172;4087;4088;4780;5468;6927	HNF1A;HIF1A;SMAD3;SMAD2;NFE2L2;FOXA2;HNF4A;PPARG
GO:0032880	regulation of protein localization	http://amigo.geneontology.org/amigo/term/GO:0032880	51	5	0.6399	7.81373	0.000296441	0.00685989	367;3091;3170;3172;4088	HIF1A;SMAD3;FOXA2;HNF4A;AR
GO:0032101	regulation of response to external stimulus	http://amigo.geneontology.org/amigo/term/GO:0032101	41	4	0.514429	7.77561	0.00135637	0.0178281	3170;4088;4780;5468	SMAD3;NFE2L2;FOXA2;PPARG
GO:0050878	regulation of body fluid levels	http://amigo.geneontology.org/amigo/term/GO:0050878	41	4	0.514429	7.77561	0.00135637	0.0178281	3091;3170;3172;4780	HIF1A;NFE2L2;FOXA2;HNF4A
GO:0031667	response to nutrient levels	http://amigo.geneontology.org/amigo/term/GO:0031667	41	4	0.514429	7.77561	0.00135637	0.0178281	3170;3171;4780;5468	FOXA3;NFE2L2;FOXA2;PPARG
GO:0030324	lung development	http://amigo.geneontology.org/amigo/term/GO:0030324	41	4	0.514429	7.77561	0.00135637	0.0178281	2735;3169;4087;6493	GLI1;FOXA1;SMAD2;SIM2
GO:0002065	columnar/cuboidal epithelial cell differentiation	http://amigo.geneontology.org/amigo/term/GO:0002065	42	4	0.526976	7.59048	0.001487	0.0183075	688;3091;3169;3172	KLF5;FOXA1;HIF1A;HNF4A
GO:0030323	respiratory tube development	http://amigo.geneontology.org/amigo/term/GO:0030323	42	4	0.526976	7.59048	0.001487	0.0183075	2735;3169;4087;6493	GLI1;FOXA1;SMAD2;SIM2
GO:0040008	regulation of growth	http://amigo.geneontology.org/amigo/term/GO:0040008	65	6	0.815558	7.35692	9.02157e-05	0.00325851	367;2735;3091;3172;4088;5468	GLI1;HIF1A;SMAD3;HNF4A;PPARG;AR
GO:0007267	cell-cell signaling	http://amigo.geneontology.org/amigo/term/GO:0007267	122	11	1.53074	7.18607	3.17237e-08	3.66929e-05	367;688;2735;3091;3169;3170;3172;4087;4088;6927;9096	GLI1;HNF1A;KLF5;FOXA1;HIF1A;SMAD3;SMAD2;FOXA2;HNF4A;TBX18;AR
GO:0008104	protein localization	http://amigo.geneontology.org/amigo/term/GO:0008104	100	9	1.25471	7.173	9.95874e-07	0.000233746	190;367;3091;3170;3172;4087;4088;5468;6927	HNF1A;HIF1A;SMAD3;SMAD2;FOXA2;HNF4A;PPARG;NR0B1;AR
GO:0070201	regulation of establishment of protein localization	http://amigo.geneontology.org/amigo/term/GO:0070201	45	4	0.564617	7.08444	0.00193169	0.0223711	3091;3170;3172;4088	HIF1A;SMAD3;FOXA2;HNF4A
GO:0009991	response to extracellular stimulus	http://amigo.geneontology.org/amigo/term/GO:0009991	45	4	0.564617	7.08444	0.00193169	0.0223711	3170;3171;4780;5468	FOXA3;NFE2L2;FOXA2;PPARG
GO:0007369	gastrulation	http://amigo.geneontology.org/amigo/term/GO:0007369	45	4	0.564617	7.08444	0.00193169	0.0223711	3170;3172;4087;4088	SMAD3;SMAD2;FOXA2;HNF4A
GO:0051090	regulation of DNA-binding transcription factor activity	http://amigo.geneontology.org/amigo/term/GO:0051090	69	6	0.865747	6.93043	0.000126928	0.0038619	190;367;3169;3170;4088;5468	FOXA1;SMAD3;FOXA2;PPARG;NR0B1;AR
GO:0035270	endocrine system development	http://amigo.geneontology.org/amigo/term/GO:0035270	69	6	0.865747	6.93043	0.000126928	0.0038619	190;2735;3170;3172;4087;4088	GLI1;SMAD3;SMAD2;FOXA2;HNF4A;NR0B1
GO:0001655	urogenital system development	http://amigo.geneontology.org/amigo/term/GO:0001655	82	7	1.02886	6.80366	3.32609e-05	0.00165599	367;2735;3169;4087;4088;6927;9096	GLI1;HNF1A;FOXA1;SMAD3;SMAD2;TBX18;AR
GO:0006367	transcription initiation from RNA polymerase II promoter	http://amigo.geneontology.org/amigo/term/GO:0006367	71	6	0.890841	6.73521	0.000149303	0.0042294	190;367;3172;5468;6927;7003	TEAD1;HNF1A;HNF4A;PPARG;NR0B1;AR
GO:0009967	positive regulation of signal transduction	http://amigo.geneontology.org/amigo/term/GO:0009967	95	8	1.19197	6.71158	8.27765e-06	0.000665255	367;1999;2735;3091;3169;4087;4088;10725	ELF3;GLI1;FOXA1;HIF1A;SMAD3;NFAT5;SMAD2;AR
GO:0009968	negative regulation of signal transduction	http://amigo.geneontology.org/amigo/term/GO:0009968	108	9	1.35508	6.64167	1.94273e-06	0.000336691	190;367;2735;3091;4087;4088;4780;5468;9096	GLI1;HIF1A;SMAD3;SMAD2;NFE2L2;PPARG;TBX18;NR0B1;AR
GO:0032940	secretion by cell	http://amigo.geneontology.org/amigo/term/GO:0032940	60	5	0.752823	6.64167	0.000641241	0.011028	3091;3170;3172;4087;6927	HNF1A;HIF1A;SMAD2;FOXA2;HNF4A
GO:0030155	regulation of cell adhesion	http://amigo.geneontology.org/amigo/term/GO:0030155	49	4	0.614806	6.50612	0.00265893	0.0278256	3169;3170;4088;10725	FOXA1;SMAD3;NFAT5;FOXA2
GO:0010648	negative regulation of cell communication	http://amigo.geneontology.org/amigo/term/GO:0010648	112	9	1.40527	6.40446	2.65795e-06	0.000336691	190;367;2735;3091;4087;4088;4780;5468;9096	GLI1;HIF1A;SMAD3;SMAD2;NFE2L2;PPARG;TBX18;NR0B1;AR
GO:0023057	negative regulation of signaling	http://amigo.geneontology.org/amigo/term/GO:0023057	112	9	1.40527	6.40446	2.65795e-06	0.000336691	190;367;2735;3091;4087;4088;4780;5468;9096	GLI1;HIF1A;SMAD3;SMAD2;NFE2L2;PPARG;TBX18;NR0B1;AR
GO:0051049	regulation of transport	http://amigo.geneontology.org/amigo/term/GO:0051049	75	6	0.941029	6.376	0.00020348	0.00506542	3091;3170;3172;4088;4780;5468	HIF1A;SMAD3;NFE2L2;FOXA2;HNF4A;PPARG
GO:0051050	positive regulation of transport	http://amigo.geneontology.org/amigo/term/GO:0051050	50	4	0.627353	6.376	0.0028667	0.0293356	3091;4088;4780;5468	HIF1A;SMAD3;NFE2L2;PPARG
GO:0033036	macromolecule localization	http://amigo.geneontology.org/amigo/term/GO:0033036	113	9	1.41782	6.34779	2.86894e-06	0.000336691	190;367;3091;3170;3172;4087;4088;5468;6927	HNF1A;HIF1A;SMAD3;SMAD2;FOXA2;HNF4A;PPARG;NR0B1;AR
GO:0060541	respiratory system development	http://amigo.geneontology.org/amigo/term/GO:0060541	51	4	0.6399	6.25098	0.00308545	0.0311006	2735;3169;4087;6493	GLI1;FOXA1;SMAD2;SIM2
GO:0048585	negative regulation of response to stimulus	http://amigo.geneontology.org/amigo/term/GO:0048585	128	10	1.60602	6.22656	7.32855e-07	0.000232797	190;367;2735;3091;3170;4087;4088;4780;5468;9096	GLI1;HIF1A;SMAD3;SMAD2;NFE2L2;FOXA2;PPARG;TBX18;NR0B1;AR
GO:0050678	regulation of epithelial cell proliferation	http://amigo.geneontology.org/amigo/term/GO:0050678	64	5	0.803011	6.22656	0.000866898	0.0134369	367;2735;3091;4088;5468	GLI1;HIF1A;SMAD3;PPARG;AR
GO:0048732	gland development	http://amigo.geneontology.org/amigo/term/GO:0048732	130	10	1.63112	6.13077	8.50141e-07	0.000232797	190;367;1999;2735;3091;3169;3172;4087;4088;6927	ELF3;GLI1;HNF1A;FOXA1;HIF1A;SMAD3;SMAD2;HNF4A;NR0B1;AR
GO:0006352	DNA-templated transcription, initiation	http://amigo.geneontology.org/amigo/term/GO:0006352	79	6	0.991217	6.05316	0.000272268	0.00639053	190;367;3172;5468;6927;7003	TEAD1;HNF1A;HNF4A;PPARG;NR0B1;AR
GO:0046903	secretion	http://amigo.geneontology.org/amigo/term/GO:0046903	66	5	0.828105	6.03788	0.000999912	0.0149475	3091;3170;3172;4087;6927	HNF1A;HIF1A;SMAD2;FOXA2;HNF4A
GO:0050790	regulation of catalytic activity	http://amigo.geneontology.org/amigo/term/GO:0050790	66	5	0.828105	6.03788	0.000999912	0.0149475	367;3091;3170;4088;5468	HIF1A;SMAD3;FOXA2;PPARG;AR
GO:0010647	positive regulation of cell communication	http://amigo.geneontology.org/amigo/term/GO:0010647	106	8	1.32999	6.01509	1.90037e-05	0.00111511	367;1999;2735;3091;3169;4087;4088;10725	ELF3;GLI1;FOXA1;HIF1A;SMAD3;NFAT5;SMAD2;AR
GO:0023056	positive regulation of signaling	http://amigo.geneontology.org/amigo/term/GO:0023056	106	8	1.32999	6.01509	1.90037e-05	0.00111511	367;1999;2735;3091;3169;4087;4088;10725	ELF3;GLI1;FOXA1;HIF1A;SMAD3;NFAT5;SMAD2;AR
GO:0060485	mesenchyme development	http://amigo.geneontology.org/amigo/term/GO:0060485	67	5	0.840652	5.94776	0.0010719	0.0154485	3091;3169;3170;4087;4088	FOXA1;HIF1A;SMAD3;SMAD2;FOXA2
GO:0097190	apoptotic signaling pathway	http://amigo.geneontology.org/amigo/term/GO:0097190	54	4	0.677541	5.9037	0.0038104	0.0368264	367;3091;4088;4780	HIF1A;SMAD3;NFE2L2;AR
GO:0051130	positive regulation of cellular component organization	http://amigo.geneontology.org/amigo/term/GO:0051130	85	6	1.0665	5.62588	0.000408787	0.00829182	367;3091;4088;4780;5468;6927	HNF1A;HIF1A;SMAD3;NFE2L2;PPARG;AR
GO:0030855	epithelial cell differentiation	http://amigo.geneontology.org/amigo/term/GO:0030855	144	10	1.80678	5.53472	2.24658e-06	0.000336691	190;367;688;1999;2735;3091;3169;3172;4088;5468	ELF3;GLI1;KLF5;FOXA1;HIF1A;SMAD3;HNF4A;PPARG;NR0B1;AR
GO:0009755	hormone-mediated signaling pathway	http://amigo.geneontology.org/amigo/term/GO:0009755	72	5	0.903388	5.53472	0.00149166	0.0183075	190;367;3169;3172;5468	FOXA1;HNF4A;PPARG;NR0B1;AR
GO:0043401	steroid hormone mediated signaling pathway	http://amigo.geneontology.org/amigo/term/GO:0043401	72	5	0.903388	5.53472	0.00149166	0.0183075	190;367;3169;3172;5468	FOXA1;HNF4A;PPARG;NR0B1;AR
GO:0007283	spermatogenesis	http://amigo.geneontology.org/amigo/term/GO:0007283	58	4	0.727729	5.49655	0.00494794	0.04455	190;367;2735;3171	GLI1;FOXA3;NR0B1;AR
GO:0048232	male gamete generation	http://amigo.geneontology.org/amigo/term/GO:0048232	58	4	0.727729	5.49655	0.00494794	0.04455	190;367;2735;3171	GLI1;FOXA3;NR0B1;AR
GO:0050673	epithelial cell proliferation	http://amigo.geneontology.org/amigo/term/GO:0050673	74	5	0.928482	5.38514	0.00168993	0.0204158	367;2735;3091;4088;5468	GLI1;HIF1A;SMAD3;PPARG;AR
GO:0007167	enzyme linked receptor protein signaling pathway	http://amigo.geneontology.org/amigo/term/GO:0007167	75	5	0.941029	5.31333	0.0017961	0.0213841	367;3091;3172;4087;4088	HIF1A;SMAD3;SMAD2;HNF4A;AR
GO:0051962	positive regulation of nervous system development	http://amigo.geneontology.org/amigo/term/GO:0051962	75	5	0.941029	5.31333	0.0017961	0.0213841	2735;3091;3169;4780;5468	GLI1;FOXA1;HIF1A;NFE2L2;PPARG
GO:0030334	regulation of cell migration	http://amigo.geneontology.org/amigo/term/GO:0030334	60	4	0.752823	5.31333	0.00559494	0.047384	3091;4088;4780;5468	HIF1A;SMAD3;NFE2L2;PPARG
GO:0007155	cell adhesion	http://amigo.geneontology.org/amigo/term/GO:0007155	60	4	0.752823	5.31333	0.00559494	0.047384	3169;3170;4088;10725	FOXA1;SMAD3;NFAT5;FOXA2
GO:0022603	regulation of anatomical structure morphogenesis	http://amigo.geneontology.org/amigo/term/GO:0022603	121	8	1.51819	5.26942	5.09674e-05	0.00214717	367;2735;3091;3170;3172;4780;5468;9096	GLI1;HIF1A;NFE2L2;FOXA2;HNF4A;PPARG;TBX18;AR
GO:0022610	biological adhesion	http://amigo.geneontology.org/amigo/term/GO:0022610	61	4	0.76537	5.22623	0.00593894	0.0488998	3169;3170;4088;10725	FOXA1;SMAD3;NFAT5;FOXA2
GO:0065003	protein-containing complex assembly	http://amigo.geneontology.org/amigo/term/GO:0065003	77	5	0.966123	5.17532	0.00202321	0.0229251	367;4087;4088;6927;7003	TEAD1;HNF1A;SMAD3;SMAD2;AR
GO:2000145	regulation of cell motility	http://amigo.geneontology.org/amigo/term/GO:2000145	62	4	0.777917	5.14194	0.00629696	0.0488998	3091;4088;4780;5468	HIF1A;SMAD3;NFE2L2;PPARG
GO:0044281	small molecule metabolic process	http://amigo.geneontology.org/amigo/term/GO:0044281	62	4	0.777917	5.14194	0.00629696	0.0488998	3091;3170;3172;5468	HIF1A;FOXA2;HNF4A;PPARG
GO:0030522	intracellular receptor signaling pathway	http://amigo.geneontology.org/amigo/term/GO:0030522	78	5	0.97867	5.10897	0.00214442	0.023806	190;367;3169;3172;5468	FOXA1;HNF4A;PPARG;NR0B1;AR
GO:0042592	homeostatic process	http://amigo.geneontology.org/amigo/term/GO:0042592	144	9	1.80678	4.98125	2.22195e-05	0.00121689	3091;3169;3170;3171;3172;4088;4780;5468;6927	HNF1A;FOXA1;HIF1A;SMAD3;FOXA3;NFE2L2;FOXA2;HNF4A;PPARG
GO:0048584	positive regulation of response to stimulus	http://amigo.geneontology.org/amigo/term/GO:0048584	145	9	1.81932	4.9469	2.35312e-05	0.00124715	367;1999;2735;3091;3169;4087;4088;4780;10725	ELF3;GLI1;FOXA1;HIF1A;SMAD3;NFAT5;SMAD2;NFE2L2;AR
GO:0040007	growth	http://amigo.geneontology.org/amigo/term/GO:0040007	113	7	1.41782	4.93717	0.000267904	0.00637923	367;2735;3091;3172;4087;4088;5468	GLI1;HIF1A;SMAD3;SMAD2;HNF4A;PPARG;AR
GO:0001701	in utero embryonic development	http://amigo.geneontology.org/amigo/term/GO:0001701	81	5	1.01631	4.91975	0.00254034	0.0268711	367;1999;3091;4087;4088	ELF3;HIF1A;SMAD3;SMAD2;AR
GO:0006810	transport	http://amigo.geneontology.org/amigo/term/GO:0006810	131	8	1.64366	4.86718	9.12304e-05	0.00325851	3091;3170;3172;4087;4088;4780;5468;6927	HNF1A;HIF1A;SMAD3;SMAD2;NFE2L2;FOXA2;HNF4A;PPARG
GO:0071383	cellular response to steroid hormone stimulus	http://amigo.geneontology.org/amigo/term/GO:0071383	82	5	1.02886	4.85976	0.00268354	0.0279054	190;367;3169;3172;5468	FOXA1;HNF4A;PPARG;NR0B1;AR
GO:0034097	response to cytokine	http://amigo.geneontology.org/amigo/term/GO:0034097	116	7	1.45546	4.80948	0.000316213	0.00711696	688;3091;3170;4088;4780;5468;10725	KLF5;HIF1A;SMAD3;NFAT5;NFE2L2;FOXA2;PPARG
GO:1901700	response to oxygen-containing compound	http://amigo.geneontology.org/amigo/term/GO:1901700	154	9	1.93225	4.65779	3.8657e-05	0.00181823	367;688;3091;3169;3170;3172;4087;4780;5468	KLF5;FOXA1;HIF1A;SMAD2;NFE2L2;FOXA2;HNF4A;PPARG;AR
GO:0051234	establishment of localization	http://amigo.geneontology.org/amigo/term/GO:0051234	137	8	1.71895	4.65401	0.00012626	0.0038619	3091;3170;3172;4087;4088;4780;5468;6927	HNF1A;HIF1A;SMAD3;SMAD2;NFE2L2;FOXA2;HNF4A;PPARG
GO:0044093	positive regulation of molecular function	http://amigo.geneontology.org/amigo/term/GO:0044093	86	5	1.07905	4.63372	0.00331626	0.0326265	367;3091;3169;4088;5468	FOXA1;HIF1A;SMAD3;PPARG;AR
GO:0071345	cellular response to cytokine stimulus	http://amigo.geneontology.org/amigo/term/GO:0071345	104	6	1.30489	4.59808	0.00122189	0.0170133	688;3091;4088;4780;5468;10725	KLF5;HIF1A;SMAD3;NFAT5;NFE2L2;PPARG
GO:0006952	defense response	http://amigo.geneontology.org/amigo/term/GO:0006952	88	5	1.10414	4.52841	0.00367058	0.035685	1999;3091;4088;4780;5468	ELF3;HIF1A;SMAD3;NFE2L2;PPARG
GO:0043933	protein-containing complex subunit organization	http://amigo.geneontology.org/amigo/term/GO:0043933	88	5	1.10414	4.52841	0.00367058	0.035685	367;4087;4088;6927;7003	TEAD1;HNF1A;SMAD3;SMAD2;AR
GO:0048608	reproductive structure development	http://amigo.geneontology.org/amigo/term/GO:0048608	108	6	1.35508	4.42778	0.00149312	0.0183075	190;367;2735;3091;3169;5468	GLI1;FOXA1;HIF1A;PPARG;NR0B1;AR
GO:0061458	reproductive system development	http://amigo.geneontology.org/amigo/term/GO:0061458	108	6	1.35508	4.42778	0.00149312	0.0183075	190;367;2735;3091;3169;5468	GLI1;FOXA1;HIF1A;PPARG;NR0B1;AR
GO:0048545	response to steroid hormone	http://amigo.geneontology.org/amigo/term/GO:0048545	91	5	1.14178	4.37912	0.00425275	0.0399272	190;367;3169;3172;5468	FOXA1;HNF4A;PPARG;NR0B1;AR
GO:0051128	regulation of cellular component organization	http://amigo.geneontology.org/amigo/term/GO:0051128	147	8	1.84442	4.33741	0.000209424	0.00513557	367;688;3091;3172;4088;4780;5468;6927	HNF1A;KLF5;HIF1A;SMAD3;NFE2L2;HNF4A;PPARG;AR
GO:0035239	tube morphogenesis	http://amigo.geneontology.org/amigo/term/GO:0035239	166	9	2.08281	4.32108	7.12536e-05	0.00272255	367;688;2735;3091;3169;4087;4088;4780;5468	GLI1;KLF5;FOXA1;HIF1A;SMAD3;SMAD2;NFE2L2;PPARG;AR
GO:0003006	developmental process involved in reproduction	http://amigo.geneontology.org/amigo/term/GO:0003006	130	7	1.63112	4.29154	0.000644365	0.011028	190;367;2735;3091;3169;3172;5468	GLI1;FOXA1;HIF1A;HNF4A;PPARG;NR0B1;AR
GO:0065009	regulation of molecular function	http://amigo.geneontology.org/amigo/term/GO:0065009	150	8	1.88206	4.25067	0.000241834	0.00584314	190;367;3091;3169;3170;4087;4088;5468	FOXA1;HIF1A;SMAD3;SMAD2;FOXA2;PPARG;NR0B1;AR
GO:0022607	cellular component assembly	http://amigo.geneontology.org/amigo/term/GO:0022607	114	6	1.43036	4.19474	0.00198474	0.0226453	367;688;4087;4088;6927;7003	TEAD1;HNF1A;KLF5;SMAD3;SMAD2;AR
GO:0080134	regulation of response to stress	http://amigo.geneontology.org/amigo/term/GO:0080134	95	5	1.19197	4.19474	0.00512965	0.0453119	3091;3170;4088;4780;5468	HIF1A;SMAD3;NFE2L2;FOXA2;PPARG
GO:0032879	regulation of localization	http://amigo.geneontology.org/amigo/term/GO:0032879	134	7	1.6813	4.16343	0.000776652	0.0125102	367;3091;3170;3172;4088;4780;5468	HIF1A;SMAD3;NFE2L2;FOXA2;HNF4A;PPARG;AR
GO:0071407	cellular response to organic cyclic compound	http://amigo.geneontology.org/amigo/term/GO:0071407	115	6	1.44291	4.15826	0.00207751	0.02322	190;367;688;3169;3172;5468	KLF5;FOXA1;HNF4A;PPARG;NR0B1;AR
GO:1901701	cellular response to oxygen-containing compound	http://amigo.geneontology.org/amigo/term/GO:1901701	115	6	1.44291	4.15826	0.00207751	0.02322	367;688;3091;3170;4780;5468	KLF5;HIF1A;NFE2L2;FOXA2;PPARG;AR
GO:0006793	phosphorus metabolic process	http://amigo.geneontology.org/amigo/term/GO:0006793	98	5	1.22961	4.06633	0.0058679	0.0488378	367;3091;3170;4087;4088	HIF1A;SMAD3;SMAD2;FOXA2;AR
GO:0006796	phosphate-containing compound metabolic process	http://amigo.geneontology.org/amigo/term/GO:0006796	98	5	1.22961	4.06633	0.0058679	0.0488378	367;3091;3170;4087;4088	HIF1A;SMAD3;SMAD2;FOXA2;AR
GO:0032870	cellular response to hormone stimulus	http://amigo.geneontology.org/amigo/term/GO:0032870	118	6	1.48055	4.05254	0.00237593	0.0256819	190;367;3169;3172;4780;5468	FOXA1;NFE2L2;HNF4A;PPARG;NR0B1;AR
GO:0071495	cellular response to endogenous stimulus	http://amigo.geneontology.org/amigo/term/GO:0071495	181	9	2.27102	3.96298	0.000142741	0.00417788	190;367;688;3169;3172;4087;4088;4780;5468	KLF5;FOXA1;SMAD3;SMAD2;NFE2L2;HNF4A;PPARG;NR0B1;AR
GO:0044085	cellular component biogenesis	http://amigo.geneontology.org/amigo/term/GO:0044085	121	6	1.51819	3.95207	0.00270616	0.0279636	367;688;4087;4088;6927;7003	TEAD1;HNF1A;KLF5;SMAD3;SMAD2;AR
GO:0014070	response to organic cyclic compound	http://amigo.geneontology.org/amigo/term/GO:0014070	142	7	1.78168	3.92887	0.00110663	0.0157236	190;367;688;3169;3172;4087;5468	KLF5;FOXA1;SMAD2;HNF4A;PPARG;NR0B1;AR
GO:0007389	pattern specification process	http://amigo.geneontology.org/amigo/term/GO:0007389	184	9	2.30866	3.89837	0.000162674	0.00432988	367;2735;3091;3169;3170;4087;4088;6493;9096	GLI1;FOXA1;HIF1A;SMAD3;SMAD2;FOXA2;SIM2;TBX18;AR
GO:0045597	positive regulation of cell differentiation	http://amigo.geneontology.org/amigo/term/GO:0045597	176	8	2.20828	3.62273	0.000739776	0.0120342	367;688;3091;3169;4087;4088;4780;5468	KLF5;FOXA1;HIF1A;SMAD3;SMAD2;NFE2L2;PPARG;AR
GO:0003002	regionalization	http://amigo.geneontology.org/amigo/term/GO:0003002	163	7	2.04517	3.4227	0.00252288	0.0268711	367;2735;3169;3170;4087;4088;9096	GLI1;FOXA1;SMAD3;SMAD2;FOXA2;TBX18;AR
GO:0051093	negative regulation of developmental process	http://amigo.geneontology.org/amigo/term/GO:0051093	187	8	2.3463	3.40963	0.00111903	0.0157236	190;3091;3169;3170;4088;4780;5468;9096	FOXA1;HIF1A;SMAD3;NFE2L2;FOXA2;PPARG;TBX18;NR0B1
GO:0035556	intracellular signal transduction	http://amigo.geneontology.org/amigo/term/GO:0035556	141	6	1.76913	3.39149	0.00588551	0.0488378	367;3091;4087;4780;7003;10725	TEAD1;HIF1A;NFAT5;SMAD2;NFE2L2;AR
GO:0009725	response to hormone	http://amigo.geneontology.org/amigo/term/GO:0009725	141	6	1.76913	3.39149	0.00588551	0.0488378	190;367;3169;3172;4780;5468	FOXA1;NFE2L2;HNF4A;PPARG;NR0B1;AR
GO:0033993	response to lipid	http://amigo.geneontology.org/amigo/term/GO:0033993	143	6	1.79423	3.34406	0.00631276	0.0488998	190;367;3169;3172;4087;5468	FOXA1;SMAD2;HNF4A;PPARG;NR0B1;AR
GO:0000003	reproduction	http://amigo.geneontology.org/amigo/term/GO:0000003	192	8	2.40903	3.32083	0.00133739	0.0178281	190;367;2735;3091;3169;3171;3172;5468	GLI1;FOXA1;HIF1A;FOXA3;HNF4A;PPARG;NR0B1;AR
GO:0022414	reproductive process	http://amigo.geneontology.org/amigo/term/GO:0022414	192	8	2.40903	3.32083	0.00133739	0.0178281	190;367;2735;3091;3169;3171;3172;5468	GLI1;FOXA1;HIF1A;FOXA3;HNF4A;PPARG;NR0B1;AR
GO:0072359	circulatory system development	http://amigo.geneontology.org/amigo/term/GO:0072359	180	7	2.25847	3.09944	0.00448596	0.0418775	688;2735;3091;4087;4088;4780;5468	GLI1;KLF5;HIF1A;SMAD3;SMAD2;NFE2L2;PPARG
GO:0048598	embryonic morphogenesis	http://amigo.geneontology.org/amigo/term/GO:0048598	183	7	2.29611	3.04863	0.00492998	0.04455	367;2735;3091;3170;3172;4087;4088	GLI1;HIF1A;SMAD3;SMAD2;FOXA2;HNF4A;AR
GO:0051241	negative regulation of multicellular organismal process	http://amigo.geneontology.org/amigo/term/GO:0051241	186	7	2.33375	2.99946	0.00540726	0.0473137	3091;3169;3170;4088;4780;5468;9096	FOXA1;HIF1A;SMAD3;NFE2L2;FOXA2;PPARG;TBX18

## Sheet: Adipo
geneSet	description	link	size	overlap	expect	enrichmentRatio	pValue	FDR	overlapId	userId
GO:0006631	fatty acid metabolic process	http://amigo.geneontology.org/amigo/term/GO:0006631	11	4	0.131117	30.5072	4.52633e-06	0.000354132	5468;6720;7291;10062	NR1H3;SREBF1;PPARG;TWIST1
GO:0045600	positive regulation of fat cell differentiation	http://amigo.geneontology.org/amigo/term/GO:0045600	16	5	0.190715	26.2171	5.49531e-07	0.00022572	1050;1051;5468;6591;51043	ZBTB7B;CEBPA;CEBPB;PPARG;SNAI2
GO:0045834	positive regulation of lipid metabolic process	http://amigo.geneontology.org/amigo/term/GO:0045834	13	4	0.154956	25.8138	9.65936e-06	0.000557074	5468;6720;7291;10062	NR1H3;SREBF1;PPARG;TWIST1
GO:0010565	regulation of cellular ketone metabolic process	http://amigo.geneontology.org/amigo/term/GO:0010565	14	4	0.166876	23.9699	1.34209e-05	0.000640353	5468;6720;7291;10062	NR1H3;SREBF1;PPARG;TWIST1
GO:0032869	cellular response to insulin stimulus	http://amigo.geneontology.org/amigo/term/GO:0032869	18	5	0.214555	23.3041	1.0621e-06	0.00026367	2101;5468;6720;6772;51043	ZBTB7B;ESRRA;SREBF1;STAT1;PPARG
GO:0042180	cellular ketone metabolic process	http://amigo.geneontology.org/amigo/term/GO:0042180	15	4	0.178795	22.3719	1.81628e-05	0.000765165	5468;6720;7291;10062	NR1H3;SREBF1;PPARG;TWIST1
GO:0050777	negative regulation of immune response	http://amigo.geneontology.org/amigo/term/GO:0050777	12	3	0.143036	20.9737	0.000295569	0.00545513	5468;10062;51043	ZBTB7B;NR1H3;PPARG
GO:0045670	regulation of osteoclast differentiation	http://amigo.geneontology.org/amigo/term/GO:0045670	13	3	0.154956	19.3603	0.000381342	0.00688511	1051;2101;9935	ESRRA;MAFB;CEBPB
GO:0045667	regulation of osteoblast differentiation	http://amigo.geneontology.org/amigo/term/GO:0045667	27	6	0.321832	18.6433	3.06762e-07	0.000168003	1050;1051;2101;6591;7291;117581	ESRRA;CEBPA;TWIST2;CEBPB;TWIST1;SNAI2
GO:0032868	response to insulin	http://amigo.geneontology.org/amigo/term/GO:0032868	23	5	0.274153	18.238	4.01954e-06	0.000346478	2101;5468;6720;6772;51043	ZBTB7B;ESRRA;SREBF1;STAT1;PPARG
GO:0014074	response to purine-containing compound	http://amigo.geneontology.org/amigo/term/GO:0014074	14	3	0.166876	17.9774	0.000481684	0.00805462	5468;6720;6772	SREBF1;STAT1;PPARG
GO:0034341	response to interferon-gamma	http://amigo.geneontology.org/amigo/term/GO:0034341	15	3	0.178795	16.7789	0.000597565	0.00917569	5468;6772;10062	NR1H3;STAT1;PPARG
GO:0071346	cellular response to interferon-gamma	http://amigo.geneontology.org/amigo/term/GO:0071346	15	3	0.178795	16.7789	0.000597565	0.00917569	5468;6772;10062	NR1H3;STAT1;PPARG
GO:0030316	osteoclast differentiation	http://amigo.geneontology.org/amigo/term/GO:0030316	15	3	0.178795	16.7789	0.000597565	0.00917569	1051;2101;9935	ESRRA;MAFB;CEBPB
GO:0060333	interferon-gamma-mediated signaling pathway	http://amigo.geneontology.org/amigo/term/GO:0060333	15	3	0.178795	16.7789	0.000597565	0.00917569	5468;6772;10062	NR1H3;STAT1;PPARG
GO:0044255	cellular lipid metabolic process	http://amigo.geneontology.org/amigo/term/GO:0044255	20	4	0.238394	16.7789	6.20653e-05	0.00178901	5468;6720;7291;10062	NR1H3;SREBF1;PPARG;TWIST1
GO:0062013	positive regulation of small molecule metabolic process	http://amigo.geneontology.org/amigo/term/GO:0062013	20	4	0.238394	16.7789	6.20653e-05	0.00178901	5468;6720;7291;10062	NR1H3;SREBF1;PPARG;TWIST1
GO:0050680	negative regulation of epithelial cell proliferation	http://amigo.geneontology.org/amigo/term/GO:0050680	20	4	0.238394	16.7789	6.20653e-05	0.00178901	367;5468;6591;6772	STAT1;PPARG;SNAI2;AR
GO:0006820	anion transport	http://amigo.geneontology.org/amigo/term/GO:0006820	10	2	0.119197	16.7789	0.00572466	0.0418414	1051;5468	CEBPB;PPARG
GO:0006909	phagocytosis	http://amigo.geneontology.org/amigo/term/GO:0006909	10	2	0.119197	16.7789	0.00572466	0.0418414	5468;10062	NR1H3;PPARG
GO:0032368	regulation of lipid transport	http://amigo.geneontology.org/amigo/term/GO:0032368	10	2	0.119197	16.7789	0.00572466	0.0418414	5468;10062	NR1H3;PPARG
GO:0042098	T cell proliferation	http://amigo.geneontology.org/amigo/term/GO:0042098	10	2	0.119197	16.7789	0.00572466	0.0418414	1051;51043	ZBTB7B;CEBPB
GO:0010718	positive regulation of epithelial to mesenchymal transition	http://amigo.geneontology.org/amigo/term/GO:0010718	10	2	0.119197	16.7789	0.00572466	0.0418414	4087;7291	SMAD2;TWIST1
GO:0060317	cardiac epithelial to mesenchymal transition	http://amigo.geneontology.org/amigo/term/GO:0060317	10	2	0.119197	16.7789	0.00572466	0.0418414	6591;7291	TWIST1;SNAI2
GO:2001236	regulation of extrinsic apoptotic signaling pathway	http://amigo.geneontology.org/amigo/term/GO:2001236	10	2	0.119197	16.7789	0.00572466	0.0418414	367;6591	SNAI2;AR
GO:0032602	chemokine production	http://amigo.geneontology.org/amigo/term/GO:0032602	10	2	0.119197	16.7789	0.00572466	0.0418414	6591;7291	TWIST1;SNAI2
GO:0003176	aortic valve development	http://amigo.geneontology.org/amigo/term/GO:0003176	10	2	0.119197	16.7789	0.00572466	0.0418414	6591;7291	TWIST1;SNAI2
GO:0051051	negative regulation of transport	http://amigo.geneontology.org/amigo/term/GO:0051051	16	3	0.190715	15.7303	0.000729918	0.0106129	6720;7291;10062	NR1H3;SREBF1;TWIST1
GO:0055088	lipid homeostasis	http://amigo.geneontology.org/amigo/term/GO:0055088	16	3	0.190715	15.7303	0.000729918	0.0106129	1050;5468;10062	NR1H3;CEBPA;PPARG
GO:0060850	regulation of transcription involved in cell fate commitment	http://amigo.geneontology.org/amigo/term/GO:0060850	16	3	0.190715	15.7303	0.000729918	0.0106129	1051;5468;51043	ZBTB7B;CEBPB;PPARG
GO:0030278	regulation of ossification	http://amigo.geneontology.org/amigo/term/GO:0030278	38	7	0.452949	15.4543	1.00961e-07	8.29392e-05	1050;1051;2101;6591;7291;10736;117581	ESRRA;CEBPA;SIX2;TWIST2;CEBPB;TWIST1;SNAI2
GO:1905330	regulation of morphogenesis of an epithelium	http://amigo.geneontology.org/amigo/term/GO:1905330	22	4	0.262233	15.2536	9.22927e-05	0.00229753	367;6591;6772;10736	SIX2;STAT1;SNAI2;AR
GO:0015850	organic hydroxy compound transport	http://amigo.geneontology.org/amigo/term/GO:0015850	11	2	0.131117	15.2536	0.00694718	0.046025	5468;10062	NR1H3;PPARG
GO:0006897	endocytosis	http://amigo.geneontology.org/amigo/term/GO:0006897	11	2	0.131117	15.2536	0.00694718	0.046025	5468;10062	NR1H3;PPARG
GO:0098657	import into cell	http://amigo.geneontology.org/amigo/term/GO:0098657	11	2	0.131117	15.2536	0.00694718	0.046025	5468;10062	NR1H3;PPARG
GO:1905952	regulation of lipid localization	http://amigo.geneontology.org/amigo/term/GO:1905952	11	2	0.131117	15.2536	0.00694718	0.046025	5468;10062	NR1H3;PPARG
GO:0050663	cytokine secretion	http://amigo.geneontology.org/amigo/term/GO:0050663	11	2	0.131117	15.2536	0.00694718	0.046025	7291;51043	ZBTB7B;TWIST1
GO:0060627	regulation of vesicle-mediated transport	http://amigo.geneontology.org/amigo/term/GO:0060627	11	2	0.131117	15.2536	0.00694718	0.046025	5468;10062	NR1H3;PPARG
GO:0051348	negative regulation of transferase activity	http://amigo.geneontology.org/amigo/term/GO:0051348	11	2	0.131117	15.2536	0.00694718	0.046025	1050;5468	CEBPA;PPARG
GO:0032103	positive regulation of response to external stimulus	http://amigo.geneontology.org/amigo/term/GO:0032103	11	2	0.131117	15.2536	0.00694718	0.046025	1050;1051	CEBPA;CEBPB
GO:0003156	regulation of animal organ formation	http://amigo.geneontology.org/amigo/term/GO:0003156	11	2	0.131117	15.2536	0.00694718	0.046025	367;55897	MESP1;AR
GO:0031128	developmental induction	http://amigo.geneontology.org/amigo/term/GO:0031128	11	2	0.131117	15.2536	0.00694718	0.046025	367;55897	MESP1;AR
GO:0072273	metanephric nephron morphogenesis	http://amigo.geneontology.org/amigo/term/GO:0072273	11	2	0.131117	15.2536	0.00694718	0.046025	6772;10736	SIX2;STAT1
GO:0048333	mesodermal cell differentiation	http://amigo.geneontology.org/amigo/term/GO:0048333	11	2	0.131117	15.2536	0.00694718	0.046025	10736;55897	MESP1;SIX2
GO:0072074	kidney mesenchyme development	http://amigo.geneontology.org/amigo/term/GO:0072074	11	2	0.131117	15.2536	0.00694718	0.046025	6772;10736	SIX2;STAT1
GO:0022408	negative regulation of cell-cell adhesion	http://amigo.geneontology.org/amigo/term/GO:0022408	17	3	0.202635	14.805	0.000879645	0.0119877	1051;6591;51043	ZBTB7B;CEBPB;SNAI2
GO:0032102	negative regulation of response to external stimulus	http://amigo.geneontology.org/amigo/term/GO:0032102	17	3	0.202635	14.805	0.000879645	0.0119877	5468;6591;10062	NR1H3;PPARG;SNAI2
GO:0032787	monocarboxylic acid metabolic process	http://amigo.geneontology.org/amigo/term/GO:0032787	23	4	0.274153	14.5904	0.000110877	0.00253235	5468;6720;7291;10062	NR1H3;SREBF1;PPARG;TWIST1
GO:0007162	negative regulation of cell adhesion	http://amigo.geneontology.org/amigo/term/GO:0007162	18	3	0.214555	13.9825	0.00104761	0.0133949	1051;6591;51043	ZBTB7B;CEBPB;SNAI2
GO:0050866	negative regulation of cell activation	http://amigo.geneontology.org/amigo/term/GO:0050866	18	3	0.214555	13.9825	0.00104761	0.0133949	1051;10062;51043	ZBTB7B;NR1H3;CEBPB
GO:0060688	regulation of morphogenesis of a branching structure	http://amigo.geneontology.org/amigo/term/GO:0060688	18	3	0.214555	13.9825	0.00104761	0.0133949	367;6591;10736	SIX2;SNAI2;AR
GO:0002695	negative regulation of leukocyte activation	http://amigo.geneontology.org/amigo/term/GO:0002695	18	3	0.214555	13.9825	0.00104761	0.0133949	1051;10062;51043	ZBTB7B;NR1H3;CEBPB
GO:0001959	regulation of cytokine-mediated signaling pathway	http://amigo.geneontology.org/amigo/term/GO:0001959	18	3	0.214555	13.9825	0.00104761	0.0133949	5468;6772;10062	NR1H3;STAT1;PPARG
GO:0071375	cellular response to peptide hormone stimulus	http://amigo.geneontology.org/amigo/term/GO:0071375	31	5	0.369511	13.5314	1.91268e-05	0.000773069	2101;5468;6720;6772;51043	ZBTB7B;ESRRA;SREBF1;STAT1;PPARG
GO:0060759	regulation of response to cytokine stimulus	http://amigo.geneontology.org/amigo/term/GO:0060759	19	3	0.226474	13.2465	0.00123466	0.0149158	5468;6772;10062	NR1H3;STAT1;PPARG
GO:0031058	positive regulation of histone modification	http://amigo.geneontology.org/amigo/term/GO:0031058	19	3	0.226474	13.2465	0.00123466	0.0149158	6591;6720;51043	ZBTB7B;SREBF1;SNAI2
GO:0050727	regulation of inflammatory response	http://amigo.geneontology.org/amigo/term/GO:0050727	26	4	0.309912	12.9069	0.000182971	0.00385412	1050;1051;5468;10062	NR1H3;CEBPA;CEBPB;PPARG
GO:1901654	response to ketone	http://amigo.geneontology.org/amigo/term/GO:1901654	26	4	0.309912	12.9069	0.000182971	0.00385412	367;5468;6720;10062	NR1H3;SREBF1;PPARG;AR
GO:0045598	regulation of fat cell differentiation	http://amigo.geneontology.org/amigo/term/GO:0045598	33	5	0.39335	12.7113	2.63226e-05	0.000961069	1050;1051;5468;6591;51043	ZBTB7B;CEBPA;CEBPB;PPARG;SNAI2
GO:0006811	ion transport	http://amigo.geneontology.org/amigo/term/GO:0006811	20	3	0.238394	12.5842	0.00144159	0.0165632	1051;5468;7291	CEBPB;PPARG;TWIST1
GO:0007584	response to nutrient	http://amigo.geneontology.org/amigo/term/GO:0007584	20	3	0.238394	12.5842	0.00144159	0.0165632	5468;6591;6772	STAT1;PPARG;SNAI2
GO:0001935	endothelial cell proliferation	http://amigo.geneontology.org/amigo/term/GO:0001935	20	3	0.238394	12.5842	0.00144159	0.0165632	5468;6772;55145	STAT1;PPARG;THAP1
GO:0019752	carboxylic acid metabolic process	http://amigo.geneontology.org/amigo/term/GO:0019752	27	4	0.321832	12.4288	0.000213164	0.00427108	5468;6720;7291;10062	NR1H3;SREBF1;PPARG;TWIST1
GO:0043436	oxoacid metabolic process	http://amigo.geneontology.org/amigo/term/GO:0043436	27	4	0.321832	12.4288	0.000213164	0.00427108	5468;6720;7291;10062	NR1H3;SREBF1;PPARG;TWIST1
GO:0032101	regulation of response to external stimulus	http://amigo.geneontology.org/amigo/term/GO:0032101	41	6	0.488708	12.2773	4.21763e-06	0.000346478	1050;1051;5468;6591;6772;10062	NR1H3;CEBPA;STAT1;CEBPB;PPARG;SNAI2
GO:0001649	osteoblast differentiation	http://amigo.geneontology.org/amigo/term/GO:0001649	41	6	0.488708	12.2773	4.21763e-06	0.000346478	1050;1051;2101;6591;7291;117581	ESRRA;CEBPA;TWIST2;CEBPB;TWIST1;SNAI2
GO:0072132	mesenchyme morphogenesis	http://amigo.geneontology.org/amigo/term/GO:0072132	21	3	0.250314	11.985	0.00166917	0.0181619	4087;6591;7291	SMAD2;TWIST1;SNAI2
GO:0048701	embryonic cranial skeleton morphogenesis	http://amigo.geneontology.org/amigo/term/GO:0048701	21	3	0.250314	11.985	0.00166917	0.0181619	4087;7291;10736	SMAD2;SIX2;TWIST1
GO:0031056	regulation of histone modification	http://amigo.geneontology.org/amigo/term/GO:0031056	28	4	0.333752	11.985	0.000246806	0.00488557	6591;6720;7291;51043	ZBTB7B;SREBF1;TWIST1;SNAI2
GO:0006082	organic acid metabolic process	http://amigo.geneontology.org/amigo/term/GO:0006082	29	4	0.345671	11.5717	0.000284124	0.00533694	5468;6720;7291;10062	NR1H3;SREBF1;PPARG;TWIST1
GO:0003013	circulatory system process	http://amigo.geneontology.org/amigo/term/GO:0003013	29	4	0.345671	11.5717	0.000284124	0.00533694	367;5468;6720;6772	SREBF1;STAT1;PPARG;AR
GO:0008015	blood circulation	http://amigo.geneontology.org/amigo/term/GO:0008015	29	4	0.345671	11.5717	0.000284124	0.00533694	367;5468;6720;6772	SREBF1;STAT1;PPARG;AR
GO:1905269	positive regulation of chromatin organization	http://amigo.geneontology.org/amigo/term/GO:1905269	22	3	0.262233	11.4402	0.00191815	0.0207337	6591;6720;51043	ZBTB7B;SREBF1;SNAI2
GO:0046890	regulation of lipid biosynthetic process	http://amigo.geneontology.org/amigo/term/GO:0046890	23	3	0.274153	10.9428	0.00218925	0.0227654	6591;6720;10062	NR1H3;SREBF1;SNAI2
GO:0062012	regulation of small molecule metabolic process	http://amigo.geneontology.org/amigo/term/GO:0062012	39	5	0.464868	10.7557	6.10679e-05	0.00178901	5468;6591;6720;7291;10062	NR1H3;SREBF1;PPARG;TWIST1;SNAI2
GO:2000027	regulation of animal organ morphogenesis	http://amigo.geneontology.org/amigo/term/GO:2000027	48	6	0.572146	10.4868	1.09488e-05	0.000597624	367;6591;6772;7291;10736;55897	MESP1;SIX2;STAT1;TWIST1;SNAI2;AR
GO:0043434	response to peptide hormone	http://amigo.geneontology.org/amigo/term/GO:0043434	40	5	0.476788	10.4868	6.92739e-05	0.00190066	2101;5468;6720;6772;51043	ZBTB7B;ESRRA;SREBF1;STAT1;PPARG
GO:1901653	cellular response to peptide	http://amigo.geneontology.org/amigo/term/GO:1901653	40	5	0.476788	10.4868	6.92739e-05	0.00190066	2101;5468;6720;6772;51043	ZBTB7B;ESRRA;SREBF1;STAT1;PPARG
GO:1902275	regulation of chromatin organization	http://amigo.geneontology.org/amigo/term/GO:1902275	32	4	0.38143	10.4868	0.00042046	0.00750887	6591;6720;7291;51043	ZBTB7B;SREBF1;TWIST1;SNAI2
GO:0045088	regulation of innate immune response	http://amigo.geneontology.org/amigo/term/GO:0045088	24	3	0.286073	10.4868	0.00248313	0.0250294	5468;6772;10062	NR1H3;STAT1;PPARG
GO:0110110	positive regulation of animal organ morphogenesis	http://amigo.geneontology.org/amigo/term/GO:0110110	24	3	0.286073	10.4868	0.00248313	0.0250294	367;7291;55897	MESP1;TWIST1;AR
GO:0009306	protein secretion	http://amigo.geneontology.org/amigo/term/GO:0009306	41	5	0.488708	10.2311	7.83095e-05	0.0020752	4087;6720;7291;10062;51043	ZBTB7B;NR1H3;SREBF1;SMAD2;TWIST1
GO:0031669	cellular response to nutrient levels	http://amigo.geneontology.org/amigo/term/GO:0031669	25	3	0.297992	10.0674	0.00280047	0.026143	5468;6591;6720	SREBF1;PPARG;SNAI2
GO:0106106	cold-induced thermogenesis	http://amigo.geneontology.org/amigo/term/GO:0106106	25	3	0.297992	10.0674	0.00280047	0.026143	1051;10062;51043	ZBTB7B;NR1H3;CEBPB
GO:0120161	regulation of cold-induced thermogenesis	http://amigo.geneontology.org/amigo/term/GO:0120161	25	3	0.297992	10.0674	0.00280047	0.026143	1051;10062;51043	ZBTB7B;NR1H3;CEBPB
GO:1990845	adaptive thermogenesis	http://amigo.geneontology.org/amigo/term/GO:1990845	25	3	0.297992	10.0674	0.00280047	0.026143	1051;10062;51043	ZBTB7B;NR1H3;CEBPB
GO:0001707	mesoderm formation	http://amigo.geneontology.org/amigo/term/GO:0001707	25	3	0.297992	10.0674	0.00280047	0.026143	4087;10736;55897	MESP1;SMAD2;SIX2
GO:0007005	mitochondrion organization	http://amigo.geneontology.org/amigo/term/GO:0007005	25	3	0.297992	10.0674	0.00280047	0.026143	1050;2101;6720	ESRRA;SREBF1;CEBPA
GO:2001252	positive regulation of chromosome organization	http://amigo.geneontology.org/amigo/term/GO:2001252	25	3	0.297992	10.0674	0.00280047	0.026143	6591;6720;51043	ZBTB7B;SREBF1;SNAI2
GO:0002790	peptide secretion	http://amigo.geneontology.org/amigo/term/GO:0002790	42	5	0.500627	9.98747	8.82316e-05	0.00223022	4087;6720;7291;10062;51043	ZBTB7B;NR1H3;SREBF1;SMAD2;TWIST1
GO:0071417	cellular response to organonitrogen compound	http://amigo.geneontology.org/amigo/term/GO:0071417	51	6	0.607905	9.86997	1.57266e-05	0.000679969	1051;2101;5468;6720;6772;51043	ZBTB7B;ESRRA;SREBF1;STAT1;CEBPB;PPARG
GO:0045444	fat cell differentiation	http://amigo.geneontology.org/amigo/term/GO:0045444	51	6	0.607905	9.86997	1.57266e-05	0.000679969	1050;1051;5468;6591;6720;51043	ZBTB7B;SREBF1;CEBPA;CEBPB;PPARG;SNAI2
GO:0048332	mesoderm morphogenesis	http://amigo.geneontology.org/amigo/term/GO:0048332	26	3	0.309912	9.68016	0.00314188	0.0283632	4087;10736;55897	MESP1;SMAD2;SIX2
GO:0031349	positive regulation of defense response	http://amigo.geneontology.org/amigo/term/GO:0031349	26	3	0.309912	9.68016	0.00314188	0.0283632	1050;1051;10062	NR1H3;CEBPA;CEBPB
GO:0015031	protein transport	http://amigo.geneontology.org/amigo/term/GO:0015031	61	7	0.727102	9.62726	2.98712e-06	0.000323233	4087;5468;6720;7291;10062;10736;51043	ZBTB7B;NR1H3;SREBF1;SMAD2;SIX2;PPARG;TWIST1
GO:0001503	ossification	http://amigo.geneontology.org/amigo/term/GO:0001503	61	7	0.727102	9.62726	2.98712e-06	0.000323233	1050;1051;2101;6591;7291;10736;117581	ESRRA;CEBPA;SIX2;TWIST2;CEBPB;TWIST1;SNAI2
GO:0031347	regulation of defense response	http://amigo.geneontology.org/amigo/term/GO:0031347	44	5	0.524467	9.53349	0.000110973	0.00253235	1050;1051;5468;6772;10062	NR1H3;CEBPA;STAT1;CEBPB;PPARG
GO:0019216	regulation of lipid metabolic process	http://amigo.geneontology.org/amigo/term/GO:0019216	44	5	0.524467	9.53349	0.000110973	0.00253235	5468;6591;6720;7291;10062	NR1H3;SREBF1;PPARG;TWIST1;SNAI2
GO:1901699	cellular response to nitrogen compound	http://amigo.geneontology.org/amigo/term/GO:1901699	53	6	0.631744	9.49752	1.9762e-05	0.000773069	1051;2101;5468;6720;6772;51043	ZBTB7B;ESRRA;SREBF1;STAT1;CEBPB;PPARG
GO:0015833	peptide transport	http://amigo.geneontology.org/amigo/term/GO:0015833	62	7	0.739021	9.47199	3.34446e-06	0.000323233	4087;5468;6720;7291;10062;10736;51043	ZBTB7B;NR1H3;SREBF1;SMAD2;SIX2;PPARG;TWIST1
GO:0042886	amide transport	http://amigo.geneontology.org/amigo/term/GO:0042886	62	7	0.739021	9.47199	3.34446e-06	0.000323233	4087;5468;6720;7291;10062;10736;51043	ZBTB7B;NR1H3;SREBF1;SMAD2;SIX2;PPARG;TWIST1
GO:0048762	mesenchymal cell differentiation	http://amigo.geneontology.org/amigo/term/GO:0048762	45	5	0.536386	9.32164	0.000123917	0.00267889	4087;6591;6772;7291;10736	SMAD2;SIX2;STAT1;TWIST1;SNAI2
GO:0002573	myeloid leukocyte differentiation	http://amigo.geneontology.org/amigo/term/GO:0002573	45	5	0.536386	9.32164	0.000123917	0.00267889	1050;1051;2101;5468;9935	ESRRA;CEBPA;MAFB;CEBPB;PPARG
GO:1904888	cranial skeletal system development	http://amigo.geneontology.org/amigo/term/GO:1904888	27	3	0.321832	9.32164	0.00350797	0.0311546	4087;7291;10736	SMAD2;SIX2;TWIST1
GO:0001659	temperature homeostasis	http://amigo.geneontology.org/amigo/term/GO:0001659	28	3	0.333752	8.98872	0.00389931	0.0335422	1051;10062;51043	ZBTB7B;NR1H3;CEBPB
GO:0001837	epithelial to mesenchymal transition	http://amigo.geneontology.org/amigo/term/GO:0001837	28	3	0.333752	8.98872	0.00389931	0.0335422	4087;6591;7291	SMAD2;TWIST1;SNAI2
GO:0002761	regulation of myeloid leukocyte differentiation	http://amigo.geneontology.org/amigo/term/GO:0002761	28	3	0.333752	8.98872	0.00389931	0.0335422	1051;2101;9935	ESRRA;MAFB;CEBPB
GO:0033044	regulation of chromosome organization	http://amigo.geneontology.org/amigo/term/GO:0033044	38	4	0.452949	8.83102	0.000824502	0.0116781	6591;6720;7291;51043	ZBTB7B;SREBF1;TWIST1;SNAI2
GO:0071705	nitrogen compound transport	http://amigo.geneontology.org/amigo/term/GO:0071705	67	7	0.79862	8.76512	5.71599e-06	0.000391307	4087;5468;6720;7291;10062;10736;51043	ZBTB7B;NR1H3;SREBF1;SMAD2;SIX2;PPARG;TWIST1
GO:0031668	cellular response to extracellular stimulus	http://amigo.geneontology.org/amigo/term/GO:0031668	29	3	0.345671	8.67877	0.00431645	0.0356378	5468;6591;6720	SREBF1;PPARG;SNAI2
GO:0051129	negative regulation of cellular component organization	http://amigo.geneontology.org/amigo/term/GO:0051129	29	3	0.345671	8.67877	0.00431645	0.0356378	367;7291;10062	NR1H3;TWIST1;AR
GO:0030522	intracellular receptor signaling pathway	http://amigo.geneontology.org/amigo/term/GO:0030522	78	8	0.929737	8.60459	1.12336e-06	0.00026367	367;2101;5468;6258;6591;6720;7291;10062	RXRG;NR1H3;ESRRA;SREBF1;PPARG;TWIST1;SNAI2;AR
GO:0045184	establishment of protein localization	http://amigo.geneontology.org/amigo/term/GO:0045184	70	7	0.834379	8.38947	7.71958e-06	0.000488094	4087;5468;6720;7291;10062;10736;51043	ZBTB7B;NR1H3;SREBF1;SMAD2;SIX2;PPARG;TWIST1
GO:0007169	transmembrane receptor protein tyrosine kinase signaling pathway	http://amigo.geneontology.org/amigo/term/GO:0007169	30	3	0.357591	8.38947	0.0047599	0.0387154	367;6720;51043	ZBTB7B;SREBF1;AR
GO:1901652	response to peptide	http://amigo.geneontology.org/amigo/term/GO:1901652	50	5	0.595985	8.38947	0.000207018	0.00425164	2101;5468;6720;6772;51043	ZBTB7B;ESRRA;SREBF1;STAT1;PPARG
GO:0031667	response to nutrient levels	http://amigo.geneontology.org/amigo/term/GO:0031667	41	4	0.488708	8.18485	0.00110558	0.0137612	5468;6591;6720;6772	SREBF1;STAT1;PPARG;SNAI2
GO:0044281	small molecule metabolic process	http://amigo.geneontology.org/amigo/term/GO:0044281	62	6	0.739021	8.11885	4.96033e-05	0.00162996	1050;5468;6591;6720;7291;10062	NR1H3;SREBF1;CEBPA;PPARG;TWIST1;SNAI2
GO:0008610	lipid biosynthetic process	http://amigo.geneontology.org/amigo/term/GO:0008610	31	3	0.369511	8.11885	0.00523017	0.0415129	6591;6720;10062	NR1H3;SREBF1;SNAI2
GO:0001889	liver development	http://amigo.geneontology.org/amigo/term/GO:0001889	31	3	0.369511	8.11885	0.00523017	0.0415129	1050;1051;55897	MESP1;CEBPA;CEBPB
GO:0002683	negative regulation of immune system process	http://amigo.geneontology.org/amigo/term/GO:0002683	52	5	0.619824	8.0668	0.000250168	0.00489317	1051;5468;9935;10062;51043	ZBTB7B;NR1H3;MAFB;CEBPB;PPARG
GO:0050673	epithelial cell proliferation	http://amigo.geneontology.org/amigo/term/GO:0050673	74	7	0.882058	7.93599	1.12759e-05	0.000597624	367;1051;5468;6591;6772;7291;55145	STAT1;CEBPB;PPARG;TWIST1;THAP1;SNAI2;AR
GO:0050708	regulation of protein secretion	http://amigo.geneontology.org/amigo/term/GO:0050708	32	3	0.38143	7.86513	0.00572773	0.0418414	6720;7291;10062	NR1H3;SREBF1;TWIST1
GO:0071229	cellular response to acid chemical	http://amigo.geneontology.org/amigo/term/GO:0071229	32	3	0.38143	7.86513	0.00572773	0.0418414	1051;5468;6720	SREBF1;CEBPB;PPARG
GO:0061008	hepaticobiliary system development	http://amigo.geneontology.org/amigo/term/GO:0061008	32	3	0.38143	7.86513	0.00572773	0.0418414	1050;1051;55897	MESP1;CEBPA;CEBPB
GO:0022612	gland morphogenesis	http://amigo.geneontology.org/amigo/term/GO:0022612	32	3	0.38143	7.86513	0.00572773	0.0418414	367;1051;6591	CEBPB;SNAI2;AR
GO:0032270	positive regulation of cellular protein metabolic process	http://amigo.geneontology.org/amigo/term/GO:0032270	75	7	0.893977	7.83018	1.23519e-05	0.000621389	367;1050;5468;6591;6720;10062;51043	ZBTB7B;NR1H3;SREBF1;CEBPA;PPARG;SNAI2;AR
GO:0002791	regulation of peptide secretion	http://amigo.geneontology.org/amigo/term/GO:0002791	33	3	0.39335	7.62679	0.00625302	0.0450601	6720;7291;10062	NR1H3;SREBF1;TWIST1
GO:1902532	negative regulation of intracellular signal transduction	http://amigo.geneontology.org/amigo/term/GO:1902532	33	3	0.39335	7.62679	0.00625302	0.0450601	6591;6772;7291	STAT1;TWIST1;SNAI2
GO:0071496	cellular response to external stimulus	http://amigo.geneontology.org/amigo/term/GO:0071496	33	3	0.39335	7.62679	0.00625302	0.0450601	5468;6591;6720	SREBF1;PPARG;SNAI2
GO:0060485	mesenchyme development	http://amigo.geneontology.org/amigo/term/GO:0060485	67	6	0.79862	7.51296	7.76745e-05	0.0020752	4087;6591;6772;7291;10736;55897	MESP1;SMAD2;SIX2;STAT1;TWIST1;SNAI2
GO:0006954	inflammatory response	http://amigo.geneontology.org/amigo/term/GO:0006954	45	4	0.536386	7.45731	0.0015777	0.0177545	1050;1051;5468;10062	NR1H3;CEBPA;CEBPB;PPARG
GO:0009991	response to extracellular stimulus	http://amigo.geneontology.org/amigo/term/GO:0009991	45	4	0.536386	7.45731	0.0015777	0.0177545	5468;6591;6720;6772	SREBF1;STAT1;PPARG;SNAI2
GO:0006629	lipid metabolic process	http://amigo.geneontology.org/amigo/term/GO:0006629	68	6	0.81054	7.40248	8.45789e-05	0.0021713	1050;5468;6591;6720;7291;10062	NR1H3;SREBF1;CEBPA;PPARG;TWIST1;SNAI2
GO:0060021	roof of mouth development	http://amigo.geneontology.org/amigo/term/GO:0060021	34	3	0.40527	7.40248	0.00680647	0.046025	4087;6591;7291	SMAD2;TWIST1;SNAI2
GO:0071702	organic substance transport	http://amigo.geneontology.org/amigo/term/GO:0071702	81	7	0.965496	7.25016	2.07673e-05	0.000780343	4087;5468;6720;7291;10062;10736;51043	ZBTB7B;NR1H3;SREBF1;SMAD2;SIX2;PPARG;TWIST1
GO:0010243	response to organonitrogen compound	http://amigo.geneontology.org/amigo/term/GO:0010243	70	6	0.834379	7.19098	9.98661e-05	0.00243274	1051;2101;5468;6720;6772;51043	ZBTB7B;ESRRA;SREBF1;STAT1;CEBPB;PPARG
GO:2000147	positive regulation of cell motility	http://amigo.geneontology.org/amigo/term/GO:2000147	35	3	0.417189	7.19098	0.00738847	0.0483636	6591;7291;117581	TWIST2;TWIST1;SNAI2
GO:0008202	steroid metabolic process	http://amigo.geneontology.org/amigo/term/GO:0008202	35	3	0.417189	7.19098	0.00738847	0.0483636	1050;6591;6720	SREBF1;CEBPA;SNAI2
GO:0045765	regulation of angiogenesis	http://amigo.geneontology.org/amigo/term/GO:0045765	35	3	0.417189	7.19098	0.00738847	0.0483636	5468;6772;7291	STAT1;PPARG;TWIST1
GO:0019221	cytokine-mediated signaling pathway	http://amigo.geneontology.org/amigo/term/GO:0019221	59	5	0.703262	7.10972	0.000457294	0.0078264	1050;5468;6772;7291;10062	NR1H3;CEBPA;STAT1;PPARG;TWIST1
GO:0080134	regulation of response to stress	http://amigo.geneontology.org/amigo/term/GO:0080134	95	8	1.13237	7.06482	5.22085e-06	0.00037295	1050;1051;5468;6591;6772;7291;10062;51043	ZBTB7B;NR1H3;CEBPA;STAT1;CEBPB;PPARG;TWIST1;SNAI2
GO:1901698	response to nitrogen compound	http://amigo.geneontology.org/amigo/term/GO:1901698	72	6	0.858218	6.99123	0.000117294	0.00263992	1051;2101;5468;6720;6772;51043	ZBTB7B;ESRRA;SREBF1;STAT1;CEBPB;PPARG
GO:0032940	secretion by cell	http://amigo.geneontology.org/amigo/term/GO:0032940	60	5	0.715182	6.99123	0.000495141	0.00805462	4087;6720;7291;10062;51043	ZBTB7B;NR1H3;SREBF1;SMAD2;TWIST1
GO:0007219	Notch signaling pathway	http://amigo.geneontology.org/amigo/term/GO:0007219	48	4	0.572146	6.99123	0.00201374	0.0213456	1050;6591;6772;55897	MESP1;CEBPA;STAT1;SNAI2
GO:0051247	positive regulation of protein metabolic process	http://amigo.geneontology.org/amigo/term/GO:0051247	85	7	1.01317	6.90898	2.86798e-05	0.000986623	367;1050;5468;6591;6720;10062;51043	ZBTB7B;NR1H3;SREBF1;CEBPA;PPARG;SNAI2;AR
GO:0001667	ameboidal-type cell migration	http://amigo.geneontology.org/amigo/term/GO:0001667	49	4	0.584065	6.84855	0.00217605	0.0227654	5468;6772;7291;55897	MESP1;STAT1;PPARG;TWIST1
GO:0010648	negative regulation of cell communication	http://amigo.geneontology.org/amigo/term/GO:0010648	112	9	1.33501	6.74154	1.55259e-06	0.000283435	367;4087;5468;6591;6720;6772;7291;10062;55897	NR1H3;MESP1;SREBF1;SMAD2;STAT1;PPARG;TWIST1;SNAI2;AR
GO:0023057	negative regulation of signaling	http://amigo.geneontology.org/amigo/term/GO:0023057	112	9	1.33501	6.74154	1.55259e-06	0.000283435	367;4087;5468;6591;6720;6772;7291;10062;55897	NR1H3;MESP1;SREBF1;SMAD2;STAT1;PPARG;TWIST1;SNAI2;AR
GO:0008104	protein localization	http://amigo.geneontology.org/amigo/term/GO:0008104	100	8	1.19197	6.71158	7.7387e-06	0.000488094	367;4087;5468;6720;7291;10062;10736;51043	ZBTB7B;NR1H3;SREBF1;SMAD2;SIX2;PPARG;TWIST1;AR
GO:0051050	positive regulation of transport	http://amigo.geneontology.org/amigo/term/GO:0051050	50	4	0.595985	6.71158	0.00234727	0.0242551	1051;5468;7291;10062	NR1H3;CEBPB;PPARG;TWIST1
GO:0032880	regulation of protein localization	http://amigo.geneontology.org/amigo/term/GO:0032880	51	4	0.607905	6.57998	0.00252765	0.0251692	367;6720;7291;10062	NR1H3;SREBF1;TWIST1;AR
GO:0002694	regulation of leukocyte activation	http://amigo.geneontology.org/amigo/term/GO:0002694	51	4	0.607905	6.57998	0.00252765	0.0251692	1050;1051;10062;51043	ZBTB7B;NR1H3;CEBPA;CEBPB
GO:0071407	cellular response to organic cyclic compound	http://amigo.geneontology.org/amigo/term/GO:0071407	115	9	1.37077	6.56568	1.95153e-06	0.00029067	367;1050;1051;2101;5468;6258;6591;6772;10062	RXRG;NR1H3;ESRRA;CEBPA;STAT1;CEBPB;PPARG;SNAI2;AR
GO:1901701	cellular response to oxygen-containing compound	http://amigo.geneontology.org/amigo/term/GO:1901701	115	9	1.37077	6.56568	1.95153e-06	0.00029067	367;1051;2101;5468;6591;6720;6772;10062;51043	ZBTB7B;NR1H3;ESRRA;SREBF1;STAT1;CEBPB;PPARG;SNAI2;AR
GO:0050678	regulation of epithelial cell proliferation	http://amigo.geneontology.org/amigo/term/GO:0050678	64	5	0.762861	6.55428	0.000670805	0.0101113	367;5468;6591;6772;7291	STAT1;PPARG;TWIST1;SNAI2;AR
GO:0014070	response to organic cyclic compound	http://amigo.geneontology.org/amigo/term/GO:0014070	142	11	1.6926	6.49889	7.8458e-08	8.29392e-05	367;1050;1051;2101;4087;5468;6258;6591;6720;6772;10062	RXRG;NR1H3;ESRRA;SREBF1;SMAD2;CEBPA;STAT1;CEBPB;PPARG;SNAI2;AR
GO:0006352	DNA-templated transcription, initiation	http://amigo.geneontology.org/amigo/term/GO:0006352	79	6	0.941656	6.37175	0.000198368	0.00412554	367;2101;5468;6258;7291;10062	RXRG;NR1H3;ESRRA;PPARG;TWIST1;AR
GO:0046903	secretion	http://amigo.geneontology.org/amigo/term/GO:0046903	66	5	0.7867	6.35566	0.000774552	0.011066	4087;6720;7291;10062;51043	ZBTB7B;NR1H3;SREBF1;SMAD2;TWIST1
GO:0050790	regulation of catalytic activity	http://amigo.geneontology.org/amigo/term/GO:0050790	66	5	0.7867	6.35566	0.000774552	0.011066	367;1050;5468;6720;10062	NR1H3;SREBF1;CEBPA;PPARG;AR
GO:0050865	regulation of cell activation	http://amigo.geneontology.org/amigo/term/GO:0050865	53	4	0.631744	6.33168	0.00291689	0.0266247	1050;1051;10062;51043	ZBTB7B;NR1H3;CEBPA;CEBPB
GO:0043583	ear development	http://amigo.geneontology.org/amigo/term/GO:0043583	53	4	0.631744	6.33168	0.00291689	0.0266247	1050;7291;9935;10736	CEBPA;SIX2;MAFB;TWIST1
GO:0009968	negative regulation of signal transduction	http://amigo.geneontology.org/amigo/term/GO:0009968	108	8	1.28733	6.21442	1.38995e-05	0.000640353	367;4087;5468;6591;6772;7291;10062;55897	NR1H3;MESP1;SMAD2;STAT1;PPARG;TWIST1;SNAI2;AR
GO:0050776	regulation of immune response	http://amigo.geneontology.org/amigo/term/GO:0050776	56	4	0.667503	5.99248	0.00357568	0.0314163	5468;6772;10062;51043	ZBTB7B;NR1H3;STAT1;PPARG
GO:0045637	regulation of myeloid cell differentiation	http://amigo.geneontology.org/amigo/term/GO:0045637	56	4	0.667503	5.99248	0.00357568	0.0314163	1051;2101;6772;9935	ESRRA;STAT1;MAFB;CEBPB
GO:0033036	macromolecule localization	http://amigo.geneontology.org/amigo/term/GO:0033036	113	8	1.34693	5.93945	1.95583e-05	0.000773069	367;4087;5468;6720;7291;10062;10736;51043	ZBTB7B;NR1H3;SREBF1;SMAD2;SIX2;PPARG;TWIST1;AR
GO:0051130	positive regulation of cellular component organization	http://amigo.geneontology.org/amigo/term/GO:0051130	85	6	1.01317	5.92198	0.00029882	0.00545513	367;5468;6591;6720;7291;51043	ZBTB7B;SREBF1;PPARG;TWIST1;SNAI2;AR
GO:0006367	transcription initiation from RNA polymerase II promoter	http://amigo.geneontology.org/amigo/term/GO:0006367	71	5	0.846299	5.90808	0.0010868	0.0136306	367;2101;5468;6258;10062	RXRG;NR1H3;ESRRA;PPARG;AR
GO:0048585	negative regulation of response to stimulus	http://amigo.geneontology.org/amigo/term/GO:0048585	128	9	1.52572	5.89885	4.89072e-06	0.000365247	367;4087;5468;6591;6772;7291;10062;51043;55897	ZBTB7B;NR1H3;MESP1;SMAD2;STAT1;PPARG;TWIST1;SNAI2;AR
GO:0008285	negative regulation of cell proliferation	http://amigo.geneontology.org/amigo/term/GO:0008285	114	8	1.35885	5.88735	2.08978e-05	0.000780343	367;1050;1051;4087;5468;6591;6772;51043	ZBTB7B;SMAD2;CEBPA;STAT1;CEBPB;PPARG;SNAI2;AR
GO:0009755	hormone-mediated signaling pathway	http://amigo.geneontology.org/amigo/term/GO:0009755	72	5	0.858218	5.82602	0.00115915	0.0142125	367;2101;5468;6258;10062	RXRG;NR1H3;ESRRA;PPARG;AR
GO:0043401	steroid hormone mediated signaling pathway	http://amigo.geneontology.org/amigo/term/GO:0043401	72	5	0.858218	5.82602	0.00115915	0.0142125	367;2101;5468;6258;10062	RXRG;NR1H3;ESRRA;PPARG;AR
GO:0006508	proteolysis	http://amigo.geneontology.org/amigo/term/GO:0006508	58	4	0.691343	5.78584	0.00406769	0.0342729	367;1050;4087;5468	SMAD2;CEBPA;PPARG;AR
GO:0031401	positive regulation of protein modification process	http://amigo.geneontology.org/amigo/term/GO:0031401	58	4	0.691343	5.78584	0.00406769	0.0342729	367;6591;6720;51043	ZBTB7B;SREBF1;SNAI2;AR
GO:0032870	cellular response to hormone stimulus	http://amigo.geneontology.org/amigo/term/GO:0032870	118	8	1.40652	5.68778	2.70625e-05	0.0009666	367;2101;5468;6258;6720;6772;10062;51043	ZBTB7B;RXRG;NR1H3;ESRRA;SREBF1;STAT1;PPARG;AR
GO:0001816	cytokine production	http://amigo.geneontology.org/amigo/term/GO:0001816	74	5	0.882058	5.66856	0.00131461	0.0157658	1051;6591;6772;7291;51043	ZBTB7B;STAT1;CEBPB;TWIST1;SNAI2
GO:0071396	cellular response to lipid	http://amigo.geneontology.org/amigo/term/GO:0071396	119	8	1.41844	5.63998	2.8824e-05	0.000986623	367;1051;2101;5468;6258;6591;6720;10062	RXRG;NR1H3;ESRRA;SREBF1;CEBPB;PPARG;SNAI2;AR
GO:1902105	regulation of leukocyte differentiation	http://amigo.geneontology.org/amigo/term/GO:1902105	60	4	0.715182	5.59298	0.0046042	0.0376353	1051;2101;9935;51043	ZBTB7B;ESRRA;MAFB;CEBPB
GO:0051049	regulation of transport	http://amigo.geneontology.org/amigo/term/GO:0051049	75	5	0.893977	5.59298	0.00139795	0.016524	1051;5468;6720;7291;10062	NR1H3;SREBF1;CEBPB;PPARG;TWIST1
GO:0048545	response to steroid hormone	http://amigo.geneontology.org/amigo/term/GO:0048545	91	6	1.08469	5.53152	0.000435981	0.00754018	367;2101;5468;6258;6720;10062	RXRG;NR1H3;ESRRA;SREBF1;PPARG;AR
GO:0030099	myeloid cell differentiation	http://amigo.geneontology.org/amigo/term/GO:0030099	91	6	1.08469	5.53152	0.000435981	0.00754018	1050;1051;2101;5468;6772;9935	ESRRA;CEBPA;STAT1;MAFB;CEBPB;PPARG
GO:0045596	negative regulation of cell differentiation	http://amigo.geneontology.org/amigo/term/GO:0045596	153	10	1.82371	5.48332	2.16263e-06	0.00029067	5468;6591;6772;7291;9935;10062;10736;51043;55897;117581	ZBTB7B;NR1H3;MESP1;SIX2;STAT1;TWIST2;MAFB;PPARG;TWIST1;SNAI2
GO:1901700	response to oxygen-containing compound	http://amigo.geneontology.org/amigo/term/GO:1901700	154	10	1.83563	5.44771	2.29988e-06	0.00029067	367;1051;2101;4087;5468;6591;6720;6772;10062;51043	ZBTB7B;NR1H3;ESRRA;SREBF1;SMAD2;STAT1;CEBPB;PPARG;SNAI2;AR
GO:0051246	regulation of protein metabolic process	http://amigo.geneontology.org/amigo/term/GO:0051246	139	9	1.65684	5.43203	9.83271e-06	0.000557074	367;1050;1051;5468;6591;6720;7291;10062;51043	ZBTB7B;NR1H3;SREBF1;CEBPA;CEBPB;PPARG;TWIST1;SNAI2;AR
GO:0031399	regulation of protein modification process	http://amigo.geneontology.org/amigo/term/GO:0031399	93	6	1.10853	5.41256	0.000491354	0.00805462	367;1050;6591;6720;7291;51043	ZBTB7B;SREBF1;CEBPA;TWIST1;SNAI2;AR
GO:2000145	regulation of cell motility	http://amigo.geneontology.org/amigo/term/GO:2000145	62	4	0.739021	5.41256	0.0051871	0.0415129	5468;6591;7291;117581	TWIST2;PPARG;TWIST1;SNAI2
GO:0048511	rhythmic process	http://amigo.geneontology.org/amigo/term/GO:0048511	62	4	0.739021	5.41256	0.0051871	0.0415129	5468;6720;7291;10062	NR1H3;SREBF1;PPARG;TWIST1
GO:0048878	chemical homeostasis	http://amigo.geneontology.org/amigo/term/GO:0048878	63	4	0.750941	5.32665	0.00549653	0.0418414	1050;5468;6772;10062	NR1H3;CEBPA;STAT1;PPARG
GO:0001817	regulation of cytokine production	http://amigo.geneontology.org/amigo/term/GO:0001817	63	4	0.750941	5.32665	0.00549653	0.0418414	1051;6591;6772;7291	STAT1;CEBPB;TWIST1;SNAI2
GO:0032268	regulation of cellular protein metabolic process	http://amigo.geneontology.org/amigo/term/GO:0032268	127	8	1.5138	5.28471	4.67499e-05	0.00156755	367;1050;5468;6591;6720;7291;10062;51043	ZBTB7B;NR1H3;SREBF1;CEBPA;PPARG;TWIST1;SNAI2;AR
GO:0033993	response to lipid	http://amigo.geneontology.org/amigo/term/GO:0033993	143	9	1.70452	5.28009	1.24807e-05	0.000621389	367;1051;2101;4087;5468;6258;6591;6720;10062	RXRG;NR1H3;ESRRA;SREBF1;SMAD2;CEBPB;PPARG;SNAI2;AR
GO:0002682	regulation of immune system process	http://amigo.geneontology.org/amigo/term/GO:0002682	129	8	1.53764	5.20277	5.24704e-05	0.00169037	1050;1051;2101;5468;6772;9935;10062;51043	ZBTB7B;NR1H3;ESRRA;CEBPA;STAT1;MAFB;CEBPB;PPARG
GO:0001701	in utero embryonic development	http://amigo.geneontology.org/amigo/term/GO:0001701	81	5	0.965496	5.17869	0.00198349	0.0212999	367;1050;1051;4087;7291	SMAD2;CEBPA;CEBPB;TWIST1;AR
GO:0048732	gland development	http://amigo.geneontology.org/amigo/term/GO:0048732	130	8	1.54956	5.16275	5.55451e-05	0.00175501	367;1050;1051;4087;6591;9935;51043;55897	ZBTB7B;MESP1;SMAD2;CEBPA;MAFB;CEBPB;SNAI2;AR
GO:0006810	transport	http://amigo.geneontology.org/amigo/term/GO:0006810	131	8	1.56148	5.12334	5.87704e-05	0.00178901	1051;4087;5468;6720;7291;10062;10736;51043	ZBTB7B;NR1H3;SREBF1;SMAD2;SIX2;CEBPB;PPARG;TWIST1
GO:0071383	cellular response to steroid hormone stimulus	http://amigo.geneontology.org/amigo/term/GO:0071383	82	5	0.977415	5.11553	0.00209642	0.0220796	367;2101;5468;6258;10062	RXRG;NR1H3;ESRRA;PPARG;AR
GO:0071495	cellular response to endogenous stimulus	http://amigo.geneontology.org/amigo/term/GO:0071495	181	11	2.15747	5.09858	1.0143e-06	0.00026367	367;1051;2101;4087;5468;6258;6591;6720;6772;10062;51043	ZBTB7B;RXRG;NR1H3;ESRRA;SREBF1;SMAD2;STAT1;CEBPB;PPARG;SNAI2;AR
GO:0040012	regulation of locomotion	http://amigo.geneontology.org/amigo/term/GO:0040012	66	4	0.7867	5.08453	0.00649944	0.046025	5468;6591;7291;117581	TWIST2;PPARG;TWIST1;SNAI2
GO:0033043	regulation of organelle organization	http://amigo.geneontology.org/amigo/term/GO:0033043	66	4	0.7867	5.08453	0.00649944	0.046025	6591;6720;7291;51043	ZBTB7B;SREBF1;TWIST1;SNAI2
GO:0032879	regulation of localization	http://amigo.geneontology.org/amigo/term/GO:0032879	134	8	1.59724	5.00864	6.94095e-05	0.00190066	367;1051;5468;6591;6720;7291;10062;117581	NR1H3;SREBF1;TWIST2;CEBPB;PPARG;TWIST1;SNAI2;AR
GO:0051270	regulation of cellular component movement	http://amigo.geneontology.org/amigo/term/GO:0051270	67	4	0.79862	5.00864	0.00685935	0.046025	5468;6591;7291;117581	TWIST2;PPARG;TWIST1;SNAI2
GO:0048706	embryonic skeletal system development	http://amigo.geneontology.org/amigo/term/GO:0048706	67	4	0.79862	5.00864	0.00685935	0.046025	3222;4087;7291;10736	HOXC5;SMAD2;SIX2;TWIST1
GO:0051234	establishment of localization	http://amigo.geneontology.org/amigo/term/GO:0051234	137	8	1.633	4.89896	8.16259e-05	0.00212875	1051;4087;5468;6720;7291;10062;10736;51043	ZBTB7B;NR1H3;SREBF1;SMAD2;SIX2;CEBPB;PPARG;TWIST1
GO:0002521	leukocyte differentiation	http://amigo.geneontology.org/amigo/term/GO:0002521	103	6	1.22773	4.88707	0.000856801	0.0119299	1050;1051;2101;5468;9935;51043	ZBTB7B;ESRRA;CEBPA;MAFB;CEBPB;PPARG
GO:0044093	positive regulation of molecular function	http://amigo.geneontology.org/amigo/term/GO:0044093	86	5	1.02509	4.8776	0.0025962	0.0256962	367;5468;6720;7291;10062	NR1H3;SREBF1;PPARG;TWIST1;AR
GO:0022603	regulation of anatomical structure morphogenesis	http://amigo.geneontology.org/amigo/term/GO:0022603	121	7	1.44228	4.85341	0.00028585	0.00533694	367;5468;6591;6772;7291;10736;55897	MESP1;SIX2;STAT1;PPARG;TWIST1;SNAI2;AR
GO:0071345	cellular response to cytokine stimulus	http://amigo.geneontology.org/amigo/term/GO:0071345	104	6	1.23965	4.84008	0.00090263	0.0121559	1050;1051;5468;6772;7291;10062	NR1H3;CEBPA;STAT1;CEBPB;PPARG;TWIST1
GO:0045597	positive regulation of cell differentiation	http://amigo.geneontology.org/amigo/term/GO:0045597	176	10	2.09787	4.76675	8.02103e-06	0.000488094	367;1050;1051;4087;5468;6591;6772;7291;51043;55897	ZBTB7B;MESP1;SMAD2;CEBPA;STAT1;CEBPB;PPARG;TWIST1;SNAI2;AR
GO:0006952	defense response	http://amigo.geneontology.org/amigo/term/GO:0006952	88	5	1.04893	4.76675	0.00287663	0.0265523	1050;1051;5468;6772;10062	NR1H3;CEBPA;STAT1;CEBPB;PPARG
GO:0009725	response to hormone	http://amigo.geneontology.org/amigo/term/GO:0009725	141	8	1.68068	4.75999	0.000100686	0.00243274	367;2101;5468;6258;6720;6772;10062;51043	ZBTB7B;RXRG;NR1H3;ESRRA;SREBF1;STAT1;PPARG;AR
GO:0002009	morphogenesis of an epithelium	http://amigo.geneontology.org/amigo/term/GO:0002009	107	6	1.27541	4.70438	0.0010517	0.0133949	367;6591;6772;7291;10736;55897	MESP1;SIX2;STAT1;TWIST1;SNAI2;AR
GO:0048584	positive regulation of response to stimulus	http://amigo.geneontology.org/amigo/term/GO:0048584	145	8	1.72836	4.62868	0.00012335	0.00267889	367;1050;1051;2101;4087;10062;51043;55897	ZBTB7B;NR1H3;ESRRA;MESP1;SMAD2;CEBPA;CEBPB;AR
GO:1903706	regulation of hemopoiesis	http://amigo.geneontology.org/amigo/term/GO:1903706	92	5	1.09661	4.5595	0.00350341	0.0311546	1051;2101;6772;9935;51043	ZBTB7B;ESRRA;STAT1;MAFB;CEBPB
GO:0016477	cell migration	http://amigo.geneontology.org/amigo/term/GO:0016477	129	7	1.53764	4.55243	0.000427846	0.00754018	5468;6591;6772;7291;10736;55897;117581	MESP1;SIX2;STAT1;TWIST2;PPARG;TWIST1;SNAI2
GO:0051093	negative regulation of developmental process	http://amigo.geneontology.org/amigo/term/GO:0051093	187	10	2.22898	4.48635	1.40309e-05	0.000640353	5468;6591;6772;7291;9935;10062;10736;51043;55897;117581	ZBTB7B;NR1H3;MESP1;SIX2;STAT1;TWIST2;MAFB;PPARG;TWIST1;SNAI2
GO:0048870	cell motility	http://amigo.geneontology.org/amigo/term/GO:0048870	132	7	1.5734	4.44896	0.000493964	0.00805462	5468;6591;6772;7291;10736;55897;117581	MESP1;SIX2;STAT1;TWIST2;PPARG;TWIST1;SNAI2
GO:0051674	localization of cell	http://amigo.geneontology.org/amigo/term/GO:0051674	132	7	1.5734	4.44896	0.000493964	0.00805462	5468;6591;6772;7291;10736;55897;117581	MESP1;SIX2;STAT1;TWIST2;PPARG;TWIST1;SNAI2
GO:0006955	immune response	http://amigo.geneontology.org/amigo/term/GO:0006955	95	5	1.13237	4.41551	0.00403503	0.0342729	1051;5468;6772;10062;51043	ZBTB7B;NR1H3;STAT1;CEBPB;PPARG
GO:0009967	positive regulation of signal transduction	http://amigo.geneontology.org/amigo/term/GO:0009967	95	5	1.13237	4.41551	0.00403503	0.0342729	367;4087;10062;51043;55897	ZBTB7B;NR1H3;MESP1;SMAD2;AR
GO:0045165	cell fate commitment	http://amigo.geneontology.org/amigo/term/GO:0045165	134	7	1.59724	4.38256	0.000542468	0.00873799	367;1051;4087;5468;10736;51043;55897	ZBTB7B;MESP1;SMAD2;SIX2;CEBPB;PPARG;AR
GO:0045321	leukocyte activation	http://amigo.geneontology.org/amigo/term/GO:0045321	96	5	1.14429	4.36952	0.00422461	0.0352336	1050;1051;9935;10062;51043	ZBTB7B;NR1H3;CEBPA;MAFB;CEBPB
GO:0048729	tissue morphogenesis	http://amigo.geneontology.org/amigo/term/GO:0048729	135	7	1.60916	4.3501	0.000568126	0.00906244	367;4087;6591;6772;7291;10736;55897	MESP1;SMAD2;SIX2;STAT1;TWIST1;SNAI2;AR
GO:0034097	response to cytokine	http://amigo.geneontology.org/amigo/term/GO:0034097	116	6	1.38269	4.33938	0.00161637	0.0179439	1050;1051;5468;6772;7291;10062	NR1H3;CEBPA;STAT1;CEBPB;PPARG;TWIST1
GO:0001775	cell activation	http://amigo.geneontology.org/amigo/term/GO:0001775	102	5	1.21581	4.11249	0.00550069	0.0418414	1050;1051;9935;10062;51043	ZBTB7B;NR1H3;CEBPA;MAFB;CEBPB
GO:0042592	homeostatic process	http://amigo.geneontology.org/amigo/term/GO:0042592	144	7	1.71644	4.07822	0.000846178	0.0118827	1050;1051;5468;6772;9935;10062;51043	ZBTB7B;NR1H3;CEBPA;STAT1;MAFB;CEBPB;PPARG
GO:0051241	negative regulation of multicellular organismal process	http://amigo.geneontology.org/amigo/term/GO:0051241	186	9	2.21706	4.05942	0.000108292	0.00253235	5468;6591;6772;7291;9935;10062;51043;55897;117581	ZBTB7B;NR1H3;MESP1;STAT1;TWIST2;MAFB;PPARG;TWIST1;SNAI2
GO:0003008	system process	http://amigo.geneontology.org/amigo/term/GO:0003008	145	7	1.72836	4.05009	0.000882843	0.0119877	367;1051;5468;6591;6720;6772;10062	NR1H3;SREBF1;STAT1;CEBPB;PPARG;SNAI2;AR
GO:0051128	regulation of cellular component organization	http://amigo.geneontology.org/amigo/term/GO:0051128	147	7	1.7522	3.99499	0.000960003	0.0128235	367;5468;6591;6720;7291;10062;51043	ZBTB7B;NR1H3;SREBF1;PPARG;TWIST1;SNAI2;AR
GO:0010647	positive regulation of cell communication	http://amigo.geneontology.org/amigo/term/GO:0010647	106	5	1.26349	3.9573	0.00649246	0.046025	367;4087;10062;51043;55897	ZBTB7B;NR1H3;MESP1;SMAD2;AR
GO:0023056	positive regulation of signaling	http://amigo.geneontology.org/amigo/term/GO:0023056	106	5	1.26349	3.9573	0.00649246	0.046025	367;4087;10062;51043;55897	ZBTB7B;NR1H3;MESP1;SMAD2;AR
GO:0065009	regulation of molecular function	http://amigo.geneontology.org/amigo/term/GO:0065009	150	7	1.78795	3.91509	0.0010858	0.0136306	367;1050;4087;5468;6720;7291;10062	NR1H3;SREBF1;SMAD2;CEBPA;PPARG;TWIST1;AR
GO:0007507	heart development	http://amigo.geneontology.org/amigo/term/GO:0007507	110	5	1.31117	3.8134	0.00760626	0.0493956	4087;5468;6591;7291;55897	MESP1;SMAD2;PPARG;TWIST1;SNAI2
GO:0040011	locomotion	http://amigo.geneontology.org/amigo/term/GO:0040011	156	7	1.85947	3.76451	0.00137695	0.0163937	5468;6591;6772;7291;10736;55897;117581	MESP1;SIX2;STAT1;TWIST2;PPARG;TWIST1;SNAI2
GO:0006928	movement of cell or subcellular component	http://amigo.geneontology.org/amigo/term/GO:0006928	157	7	1.87139	3.74053	0.00143101	0.0165632	5468;6591;6772;7291;10736;55897;117581	MESP1;SIX2;STAT1;TWIST2;PPARG;TWIST1;SNAI2
GO:0048568	embryonic organ development	http://amigo.geneontology.org/amigo/term/GO:0048568	159	7	1.89523	3.69348	0.00154421	0.017619	1050;1051;4087;7291;9935;10736;55897	MESP1;SMAD2;CEBPA;SIX2;MAFB;CEBPB;TWIST1
GO:0009605	response to external stimulus	http://amigo.geneontology.org/amigo/term/GO:0009605	160	7	1.90715	3.67039	0.00160342	0.0179212	1050;1051;5468;6591;6720;6772;10062	NR1H3;SREBF1;CEBPA;STAT1;CEBPB;PPARG;SNAI2
GO:0043009	chordate embryonic development	http://amigo.geneontology.org/amigo/term/GO:0043009	183	8	2.1813	3.66753	0.000641986	0.00976651	367;1050;1051;3222;4087;7291;10736;55897	HOXC5;MESP1;SMAD2;CEBPA;SIX2;CEBPB;TWIST1;AR
GO:0030097	hemopoiesis	http://amigo.geneontology.org/amigo/term/GO:0030097	161	7	1.91907	3.6476	0.00166442	0.0181619	1050;1051;2101;5468;6772;9935;51043	ZBTB7B;ESRRA;CEBPA;STAT1;MAFB;CEBPB;PPARG
GO:0001501	skeletal system development	http://amigo.geneontology.org/amigo/term/GO:0001501	139	6	1.65684	3.62136	0.00412772	0.0346013	2101;3222;4087;6591;7291;10736	ESRRA;HOXC5;SMAD2;SIX2;TWIST1;SNAI2
GO:0009792	embryo development ending in birth or egg hatching	http://amigo.geneontology.org/amigo/term/GO:0009792	186	8	2.21706	3.60838	0.000718338	0.0106129	367;1050;1051;3222;4087;7291;10736;55897	HOXC5;MESP1;SMAD2;CEBPA;SIX2;CEBPB;TWIST1;AR
GO:0035556	intracellular signal transduction	http://amigo.geneontology.org/amigo/term/GO:0035556	141	6	1.68068	3.56999	0.0044379	0.0364573	367;1051;4087;6591;6772;7291	SMAD2;STAT1;CEBPB;TWIST1;SNAI2;AR
GO:0035239	tube morphogenesis	http://amigo.geneontology.org/amigo/term/GO:0035239	166	7	1.97867	3.53773	0.00199769	0.021313	367;4087;5468;6772;7291;10736;55897	MESP1;SMAD2;SIX2;STAT1;PPARG;TWIST1;AR
GO:0030855	epithelial cell differentiation	http://amigo.geneontology.org/amigo/term/GO:0030855	144	6	1.71644	3.49561	0.00493575	0.039948	367;1051;5468;6772;10736;55897	MESP1;SIX2;STAT1;CEBPB;PPARG;AR
GO:0006464	cellular protein modification process	http://amigo.geneontology.org/amigo/term/GO:0006464	171	7	2.03827	3.43429	0.00238173	0.0243055	367;1050;4087;6591;6720;7291;51043	ZBTB7B;SREBF1;SMAD2;CEBPA;TWIST1;SNAI2;AR
GO:0036211	protein modification process	http://amigo.geneontology.org/amigo/term/GO:0036211	171	7	2.03827	3.43429	0.00238173	0.0243055	367;1050;4087;6591;6720;7291;51043	ZBTB7B;SREBF1;SMAD2;CEBPA;TWIST1;SNAI2;AR
GO:0042981	regulation of apoptotic process	http://amigo.geneontology.org/amigo/term/GO:0042981	174	7	2.07403	3.37508	0.00263871	0.025806	367;1051;5468;6591;6772;7291;117581	STAT1;TWIST2;CEBPB;PPARG;TWIST1;SNAI2;AR
GO:0048534	hematopoietic or lymphoid organ development	http://amigo.geneontology.org/amigo/term/GO:0048534	174	7	2.07403	3.37508	0.00263871	0.025806	1050;1051;2101;5468;6772;9935;51043	ZBTB7B;ESRRA;CEBPA;STAT1;MAFB;CEBPB;PPARG
GO:0043067	regulation of programmed cell death	http://amigo.geneontology.org/amigo/term/GO:0043067	175	7	2.08595	3.35579	0.00272906	0.026143	367;1051;5468;6591;6772;7291;117581	STAT1;TWIST2;CEBPB;PPARG;TWIST1;SNAI2;AR
GO:0002520	immune system development	http://amigo.geneontology.org/amigo/term/GO:0002520	176	7	2.09787	3.33672	0.00282182	0.0261935	1050;1051;2101;5468;6772;9935;51043	ZBTB7B;ESRRA;CEBPA;STAT1;MAFB;CEBPB;PPARG
GO:0043412	macromolecule modification	http://amigo.geneontology.org/amigo/term/GO:0043412	181	7	2.15747	3.24455	0.00332346	0.0298385	367;1050;4087;6591;6720;7291;51043	ZBTB7B;SREBF1;SMAD2;CEBPA;TWIST1;SNAI2;AR
GO:0033554	cellular response to stress	http://amigo.geneontology.org/amigo/term/GO:0033554	157	6	1.87139	3.20617	0.00759246	0.0493956	1051;5468;6591;6720;7291;51043	ZBTB7B;SREBF1;CEBPB;PPARG;TWIST1;SNAI2
GO:0010941	regulation of cell death	http://amigo.geneontology.org/amigo/term/GO:0010941	186	7	2.21706	3.15733	0.0038924	0.0335422	367;1051;5468;6591;6772;7291;117581	STAT1;TWIST2;CEBPB;PPARG;TWIST1;SNAI2;AR
GO:0006915	apoptotic process	http://amigo.geneontology.org/amigo/term/GO:0006915	199	7	2.37202	2.95107	0.00572996	0.0418414	367;1051;5468;6591;6772;7291;117581	STAT1;TWIST2;CEBPB;PPARG;TWIST1;SNAI2;AR
GO:0012501	programmed cell death	http://amigo.geneontology.org/amigo/term/GO:0012501	199	7	2.37202	2.95107	0.00572996	0.0418414	367;1051;5468;6591;6772;7291;117581	STAT1;TWIST2;CEBPB;PPARG;TWIST1;SNAI2;AR

## Sheet: AG04450
geneSet	description	link	size	overlap	expect	enrichmentRatio	pValue	FDR	overlapId	userId
GO:0036294	cellular response to decreased oxygen levels	http://amigo.geneontology.org/amigo/term/GO:0036294	20	6	0.301129	19.925	2.01565e-07	0.000231362	405;468;571;3516;4780;7291	ARNT;NFE2L2;BACH1;ATF4;RBPJ;TWIST1
GO:0060317	cardiac epithelial to mesenchymal transition	http://amigo.geneontology.org/amigo/term/GO:0060317	10	3	0.150565	19.925	0.000336253	0.0130681	3516;6591;7291	RBPJ;TWIST1;SNAI2
GO:0048286	lung alveolus development	http://amigo.geneontology.org/amigo/term/GO:0048286	10	3	0.150565	19.925	0.000336253	0.0130681	2294;3202;6943	FOXF1;TCF21;HOXA5
GO:0031050	dsRNA processing	http://amigo.geneontology.org/amigo/term/GO:0031050	10	3	0.150565	19.925	0.000336253	0.0130681	4086;4088;9611	SMAD3;NCOR1;SMAD1
GO:0035196	production of miRNAs involved in gene silencing by miRNA	http://amigo.geneontology.org/amigo/term/GO:0035196	10	3	0.150565	19.925	0.000336253	0.0130681	4086;4088;9611	SMAD3;NCOR1;SMAD1
GO:0070918	production of small RNA involved in gene silencing by RNA	http://amigo.geneontology.org/amigo/term/GO:0070918	10	3	0.150565	19.925	0.000336253	0.0130681	4086;4088;9611	SMAD3;NCOR1;SMAD1
GO:0003176	aortic valve development	http://amigo.geneontology.org/amigo/term/GO:0003176	10	3	0.150565	19.925	0.000336253	0.0130681	3516;6591;7291	RBPJ;TWIST1;SNAI2
GO:1901522	positive regulation of transcription from RNA polymerase II promoter involved in cellular response to chemical stimulus	http://amigo.geneontology.org/amigo/term/GO:1901522	14	4	0.21079	18.9762	3.58719e-05	0.00491147	468;3516;4086;4780	NFE2L2;ATF4;RBPJ;SMAD1
GO:0071456	cellular response to hypoxia	http://amigo.geneontology.org/amigo/term/GO:0071456	19	5	0.286073	17.4781	5.03982e-06	0.00118971	405;571;3516;4780;7291	ARNT;NFE2L2;BACH1;RBPJ;TWIST1
GO:0071453	cellular response to oxygen levels	http://amigo.geneontology.org/amigo/term/GO:0071453	24	6	0.361355	16.6042	6.72995e-07	0.000276433	405;468;571;3516;4780;7291	ARNT;NFE2L2;BACH1;ATF4;RBPJ;TWIST1
GO:0051193	regulation of cofactor metabolic process	http://amigo.geneontology.org/amigo/term/GO:0051193	12	3	0.180678	16.6042	0.000604335	0.0160994	405;4780;9611	ARNT;NCOR1;NFE2L2
GO:0070167	regulation of biomineral tissue development	http://amigo.geneontology.org/amigo/term/GO:0070167	12	3	0.180678	16.6042	0.000604335	0.0160994	468;4088;7291	SMAD3;ATF4;TWIST1
GO:0060425	lung morphogenesis	http://amigo.geneontology.org/amigo/term/GO:0060425	12	3	0.180678	16.6042	0.000604335	0.0160994	2294;3202;6943	FOXF1;TCF21;HOXA5
GO:0072132	mesenchyme morphogenesis	http://amigo.geneontology.org/amigo/term/GO:0072132	21	5	0.316186	15.8135	8.64417e-06	0.00159518	2294;3516;4088;6591;7291	SMAD3;FOXF1;RBPJ;TWIST1;SNAI2
GO:0003197	endocardial cushion development	http://amigo.geneontology.org/amigo/term/GO:0003197	17	4	0.25596	15.6275	8.27384e-05	0.00799642	2294;3516;6591;7291	FOXF1;RBPJ;TWIST1;SNAI2
GO:0051186	cofactor metabolic process	http://amigo.geneontology.org/amigo/term/GO:0051186	13	3	0.195734	15.3269	0.000777871	0.0185223	405;4780;9611	ARNT;NCOR1;NFE2L2
GO:0051188	cofactor biosynthetic process	http://amigo.geneontology.org/amigo/term/GO:0051188	13	3	0.195734	15.3269	0.000777871	0.0185223	405;4780;9611	ARNT;NCOR1;NFE2L2
GO:1905314	semi-lunar valve development	http://amigo.geneontology.org/amigo/term/GO:1905314	13	3	0.195734	15.3269	0.000777871	0.0185223	3516;6591;7291	RBPJ;TWIST1;SNAI2
GO:0003203	endocardial cushion morphogenesis	http://amigo.geneontology.org/amigo/term/GO:0003203	14	3	0.21079	14.2321	0.000980234	0.0206477	3516;6591;7291	RBPJ;TWIST1;SNAI2
GO:0016441	posttranscriptional gene silencing	http://amigo.geneontology.org/amigo/term/GO:0016441	14	3	0.21079	14.2321	0.000980234	0.0206477	4086;4088;9611	SMAD3;NCOR1;SMAD1
GO:0035194	posttranscriptional gene silencing by RNA	http://amigo.geneontology.org/amigo/term/GO:0035194	14	3	0.21079	14.2321	0.000980234	0.0206477	4086;4088;9611	SMAD3;NCOR1;SMAD1
GO:0035195	gene silencing by miRNA	http://amigo.geneontology.org/amigo/term/GO:0035195	14	3	0.21079	14.2321	0.000980234	0.0206477	4086;4088;9611	SMAD3;NCOR1;SMAD1
GO:0030279	negative regulation of ossification	http://amigo.geneontology.org/amigo/term/GO:0030279	14	3	0.21079	14.2321	0.000980234	0.0206477	3516;4088;7291	SMAD3;RBPJ;TWIST1
GO:0036293	response to decreased oxygen levels	http://amigo.geneontology.org/amigo/term/GO:0036293	34	7	0.51192	13.674	2.81633e-07	0.000231362	405;468;571;3516;4088;4780;7291	ARNT;SMAD3;NFE2L2;BACH1;ATF4;RBPJ;TWIST1
GO:0031047	gene silencing by RNA	http://amigo.geneontology.org/amigo/term/GO:0031047	15	3	0.225847	13.2833	0.00121319	0.0237293	4086;4088;9611	SMAD3;NCOR1;SMAD1
GO:0043618	regulation of transcription from RNA polymerase II promoter in response to stress	http://amigo.geneontology.org/amigo/term/GO:0043618	26	5	0.391468	12.7724	2.65725e-05	0.00396896	405;468;571;3516;4780	ARNT;NFE2L2;BACH1;ATF4;RBPJ
GO:0051051	negative regulation of transport	http://amigo.geneontology.org/amigo/term/GO:0051051	16	3	0.240903	12.4531	0.0014784	0.0256916	468;2294;7291	FOXF1;ATF4;TWIST1
GO:1901137	carbohydrate derivative biosynthetic process	http://amigo.geneontology.org/amigo/term/GO:1901137	16	3	0.240903	12.4531	0.0014784	0.0256916	405;2300;9611	ARNT;FOXL1;NCOR1
GO:0070482	response to oxygen levels	http://amigo.geneontology.org/amigo/term/GO:0070482	38	7	0.572146	12.2346	6.3599e-07	0.000276433	405;468;571;3516;4088;4780;7291	ARNT;SMAD3;NFE2L2;BACH1;ATF4;RBPJ;TWIST1
GO:0001666	response to hypoxia	http://amigo.geneontology.org/amigo/term/GO:0001666	33	6	0.496863	12.0758	5.06875e-06	0.00118971	405;571;3516;4088;4780;7291	ARNT;SMAD3;NFE2L2;BACH1;RBPJ;TWIST1
GO:0043620	regulation of DNA-templated transcription in response to stress	http://amigo.geneontology.org/amigo/term/GO:0043620	28	5	0.421581	11.8601	3.89099e-05	0.00491761	405;468;571;3516;4780	ARNT;NFE2L2;BACH1;ATF4;RBPJ
GO:0032102	negative regulation of response to external stimulus	http://amigo.geneontology.org/amigo/term/GO:0032102	17	3	0.25596	11.7206	0.00177747	0.0283533	2294;4088;6591	SMAD3;FOXF1;SNAI2
GO:1902895	positive regulation of pri-miRNA transcription by RNA polymerase II	http://amigo.geneontology.org/amigo/term/GO:1902895	17	3	0.25596	11.7206	0.00177747	0.0283533	4086;4088;7003	TEAD1;SMAD3;SMAD1
GO:0031331	positive regulation of cellular catabolic process	http://amigo.geneontology.org/amigo/term/GO:0031331	19	3	0.286073	10.4868	0.00248313	0.0336901	405;4780;7291	ARNT;NFE2L2;TWIST1
GO:0045766	positive regulation of angiogenesis	http://amigo.geneontology.org/amigo/term/GO:0045766	19	3	0.286073	10.4868	0.00248313	0.0336901	4086;4780;7291	NFE2L2;SMAD1;TWIST1
GO:0031214	biomineral tissue development	http://amigo.geneontology.org/amigo/term/GO:0031214	19	3	0.286073	10.4868	0.00248313	0.0336901	468;4088;7291	SMAD3;ATF4;TWIST1
GO:0006811	ion transport	http://amigo.geneontology.org/amigo/term/GO:0006811	20	3	0.301129	9.9625	0.0028925	0.0365567	468;7291;9611	NCOR1;ATF4;TWIST1
GO:1904018	positive regulation of vasculature development	http://amigo.geneontology.org/amigo/term/GO:1904018	20	3	0.301129	9.9625	0.0028925	0.0365567	4086;4780;7291	NFE2L2;SMAD1;TWIST1
GO:0036003	positive regulation of transcription from RNA polymerase II promoter in response to stress	http://amigo.geneontology.org/amigo/term/GO:0036003	20	3	0.301129	9.9625	0.0028925	0.0365567	468;3516;4780	NFE2L2;ATF4;RBPJ
GO:0019752	carboxylic acid metabolic process	http://amigo.geneontology.org/amigo/term/GO:0019752	27	4	0.406524	9.83951	0.000551336	0.0159691	405;468;7291;9611	ARNT;NCOR1;ATF4;TWIST1
GO:0043436	oxoacid metabolic process	http://amigo.geneontology.org/amigo/term/GO:0043436	27	4	0.406524	9.83951	0.000551336	0.0159691	405;468;7291;9611	ARNT;NCOR1;ATF4;TWIST1
GO:0045667	regulation of osteoblast differentiation	http://amigo.geneontology.org/amigo/term/GO:0045667	27	4	0.406524	9.83951	0.000551336	0.0159691	4086;4088;6591;7291	SMAD3;SMAD1;TWIST1;SNAI2
GO:0009896	positive regulation of catabolic process	http://amigo.geneontology.org/amigo/term/GO:0009896	21	3	0.316186	9.4881	0.00334128	0.040071	405;4780;7291	ARNT;NFE2L2;TWIST1
GO:0007179	transforming growth factor beta receptor signaling pathway	http://amigo.geneontology.org/amigo/term/GO:0007179	21	3	0.316186	9.4881	0.00334128	0.040071	4086;4088;6935	ZEB1;SMAD3;SMAD1
GO:2000147	positive regulation of cell motility	http://amigo.geneontology.org/amigo/term/GO:2000147	35	5	0.526976	9.4881	0.000119771	0.00894469	2294;4088;4780;6591;7291	SMAD3;FOXF1;NFE2L2;TWIST1;SNAI2
GO:0001837	epithelial to mesenchymal transition	http://amigo.geneontology.org/amigo/term/GO:0001837	28	4	0.421581	9.4881	0.000636741	0.0166058	3516;4088;6591;7291	SMAD3;RBPJ;TWIST1;SNAI2
GO:0040017	positive regulation of locomotion	http://amigo.geneontology.org/amigo/term/GO:0040017	36	5	0.542033	9.22454	0.000137693	0.00904916	2294;4088;4780;6591;7291	SMAD3;FOXF1;NFE2L2;TWIST1;SNAI2
GO:0051272	positive regulation of cellular component movement	http://amigo.geneontology.org/amigo/term/GO:0051272	36	5	0.542033	9.22454	0.000137693	0.00904916	2294;4088;4780;6591;7291	SMAD3;FOXF1;NFE2L2;TWIST1;SNAI2
GO:0006082	organic acid metabolic process	http://amigo.geneontology.org/amigo/term/GO:0006082	29	4	0.436637	9.16092	0.000731172	0.0184028	405;468;7291;9611	ARNT;NCOR1;ATF4;TWIST1
GO:1901135	carbohydrate derivative metabolic process	http://amigo.geneontology.org/amigo/term/GO:1901135	22	3	0.331242	9.05682	0.00383068	0.042815	405;2300;9611	ARNT;FOXL1;NCOR1
GO:0003170	heart valve development	http://amigo.geneontology.org/amigo/term/GO:0003170	22	3	0.331242	9.05682	0.00383068	0.042815	3516;6591;7291	RBPJ;TWIST1;SNAI2
GO:0048546	digestive tract morphogenesis	http://amigo.geneontology.org/amigo/term/GO:0048546	22	3	0.331242	9.05682	0.00383068	0.042815	2294;4088;6943	SMAD3;FOXF1;TCF21
GO:0061035	regulation of cartilage development	http://amigo.geneontology.org/amigo/term/GO:0061035	22	3	0.331242	9.05682	0.00383068	0.042815	4086;4088;6591	SMAD3;SMAD1;SNAI2
GO:0044283	small molecule biosynthetic process	http://amigo.geneontology.org/amigo/term/GO:0044283	37	5	0.557089	8.97523	0.000157609	0.00962843	405;468;4801;6591;9611	ARNT;NFYB;NCOR1;ATF4;SNAI2
GO:0090287	regulation of cellular response to growth factor stimulus	http://amigo.geneontology.org/amigo/term/GO:0090287	30	4	0.451694	8.85556	0.000835153	0.0193262	405;3516;4088;6935	ARNT;ZEB1;SMAD3;RBPJ
GO:0030278	regulation of ossification	http://amigo.geneontology.org/amigo/term/GO:0030278	38	5	0.572146	8.73904	0.000179667	0.0105426	3516;4086;4088;6591;7291	SMAD3;RBPJ;SMAD1;TWIST1;SNAI2
GO:0017144	drug metabolic process	http://amigo.geneontology.org/amigo/term/GO:0017144	23	3	0.346299	8.66304	0.00436183	0.0465356	405;4088;9611	ARNT;SMAD3;NCOR1
GO:0032787	monocarboxylic acid metabolic process	http://amigo.geneontology.org/amigo/term/GO:0032787	23	3	0.346299	8.66304	0.00436183	0.0465356	405;7291;9611	ARNT;NCOR1;TWIST1
GO:0062012	regulation of small molecule metabolic process	http://amigo.geneontology.org/amigo/term/GO:0062012	39	5	0.587202	8.51496	0.000204019	0.0111899	405;4801;6591;7291;9611	ARNT;NFYB;NCOR1;TWIST1;SNAI2
GO:0030335	positive regulation of cell migration	http://amigo.geneontology.org/amigo/term/GO:0030335	33	4	0.496863	8.05051	0.00120967	0.0237293	2294;4088;4780;6591	SMAD3;FOXF1;NFE2L2;SNAI2
GO:1902532	negative regulation of intracellular signal transduction	http://amigo.geneontology.org/amigo/term/GO:1902532	33	4	0.496863	8.05051	0.00120967	0.0237293	4780;6591;7291;9611	NCOR1;NFE2L2;TWIST1;SNAI2
GO:0060485	mesenchyme development	http://amigo.geneontology.org/amigo/term/GO:0060485	67	8	1.00878	7.93035	2.75643e-06	0.000905762	2294;3202;3516;4088;6591;6943;7291;54796	SMAD3;FOXF1;RBPJ;TCF21;TWIST1;HOXA5;SNAI2;BNC2
GO:0060021	roof of mouth development	http://amigo.geneontology.org/amigo/term/GO:0060021	34	4	0.51192	7.81373	0.00135713	0.0256916	6591;6943;7291;54796	TCF21;TWIST1;SNAI2;BNC2
GO:0045765	regulation of angiogenesis	http://amigo.geneontology.org/amigo/term/GO:0045765	35	4	0.526976	7.59048	0.00151679	0.0256916	3202;4086;4780;7291	NFE2L2;SMAD1;TWIST1;HOXA5
GO:0060070	canonical Wnt signaling pathway	http://amigo.geneontology.org/amigo/term/GO:0060070	35	4	0.526976	7.59048	0.00151679	0.0256916	3516;4088;4286;6591	SMAD3;MITF;RBPJ;SNAI2
GO:0009894	regulation of catabolic process	http://amigo.geneontology.org/amigo/term/GO:0009894	44	5	0.662484	7.54735	0.000365875	0.0130681	405;4088;4780;7291;9611	ARNT;SMAD3;NCOR1;NFE2L2;TWIST1
GO:0048565	digestive tract development	http://amigo.geneontology.org/amigo/term/GO:0048565	44	5	0.662484	7.54735	0.000365875	0.0130681	2294;2300;3202;4088;6943	SMAD3;FOXF1;FOXL1;TCF21;HOXA5
GO:0006954	inflammatory response	http://amigo.geneontology.org/amigo/term/GO:0006954	45	5	0.677541	7.37963	0.000407471	0.0133895	2294;3516;4086;4088;4780	SMAD3;FOXF1;NFE2L2;RBPJ;SMAD1
GO:0048762	mesenchymal cell differentiation	http://amigo.geneontology.org/amigo/term/GO:0048762	45	5	0.677541	7.37963	0.000407471	0.0133895	3516;4088;6591;6943;7291	SMAD3;RBPJ;TCF21;TWIST1;SNAI2
GO:0031329	regulation of cellular catabolic process	http://amigo.geneontology.org/amigo/term/GO:0031329	37	4	0.557089	7.18018	0.00187482	0.0290598	405;4780;7291;9611	ARNT;NCOR1;NFE2L2;TWIST1
GO:0010608	posttranscriptional regulation of gene expression	http://amigo.geneontology.org/amigo/term/GO:0010608	37	4	0.557089	7.18018	0.00187482	0.0290598	468;4086;4088;9611	SMAD3;NCOR1;ATF4;SMAD1
GO:0055123	digestive system development	http://amigo.geneontology.org/amigo/term/GO:0055123	47	5	0.707654	7.0656	0.000501346	0.0158406	2294;2300;3202;4088;6943	SMAD3;FOXF1;FOXL1;TCF21;HOXA5
GO:0080135	regulation of cellular response to stress	http://amigo.geneontology.org/amigo/term/GO:0080135	48	5	0.72271	6.9184	0.000554011	0.0159691	468;4780;6591;7291;9611	NCOR1;NFE2L2;ATF4;TWIST1;SNAI2
GO:0032101	regulation of response to external stimulus	http://amigo.geneontology.org/amigo/term/GO:0032101	41	4	0.617315	6.47967	0.0027605	0.0357126	2294;4088;4780;6591	SMAD3;FOXF1;NFE2L2;SNAI2
GO:0001649	osteoblast differentiation	http://amigo.geneontology.org/amigo/term/GO:0001649	41	4	0.617315	6.47967	0.0027605	0.0357126	4086;4088;6591;7291	SMAD3;SMAD1;TWIST1;SNAI2
GO:0030324	lung development	http://amigo.geneontology.org/amigo/term/GO:0030324	41	4	0.617315	6.47967	0.0027605	0.0357126	2294;3202;3516;6943	FOXF1;RBPJ;TCF21;HOXA5
GO:2000145	regulation of cell motility	http://amigo.geneontology.org/amigo/term/GO:2000145	62	6	0.933501	6.42742	0.000211131	0.0111899	2294;4088;4286;4780;6591;7291	SMAD3;FOXF1;NFE2L2;MITF;TWIST1;SNAI2
GO:0044281	small molecule metabolic process	http://amigo.geneontology.org/amigo/term/GO:0044281	62	6	0.933501	6.42742	0.000211131	0.0111899	405;468;4801;6591;7291;9611	ARNT;NFYB;NCOR1;ATF4;TWIST1;SNAI2
GO:0070647	protein modification by small protein conjugation or removal	http://amigo.geneontology.org/amigo/term/GO:0070647	42	4	0.632371	6.3254	0.00302029	0.0370324	405;4086;4088;4780	ARNT;SMAD3;NFE2L2;SMAD1
GO:1901342	regulation of vasculature development	http://amigo.geneontology.org/amigo/term/GO:1901342	42	4	0.632371	6.3254	0.00302029	0.0370324	3202;4086;4780;7291	NFE2L2;SMAD1;TWIST1;HOXA5
GO:0030323	respiratory tube development	http://amigo.geneontology.org/amigo/term/GO:0030323	42	4	0.632371	6.3254	0.00302029	0.0370324	2294;3202;3516;6943	FOXF1;RBPJ;TCF21;HOXA5
GO:0001816	cytokine production	http://amigo.geneontology.org/amigo/term/GO:0001816	74	7	1.11418	6.28266	6.41798e-05	0.00702983	405;468;3516;4088;6591;7291;10725	ARNT;SMAD3;NFAT5;ATF4;RBPJ;TWIST1;SNAI2
GO:1901575	organic substance catabolic process	http://amigo.geneontology.org/amigo/term/GO:1901575	53	5	0.797992	6.26572	0.00088267	0.0198661	405;4088;4780;7291;9611	ARNT;SMAD3;NCOR1;NFE2L2;TWIST1
GO:1901566	organonitrogen compound biosynthetic process	http://amigo.geneontology.org/amigo/term/GO:1901566	53	5	0.797992	6.26572	0.00088267	0.0198661	405;468;2300;4780;9611	ARNT;FOXL1;NCOR1;NFE2L2;ATF4
GO:0001819	positive regulation of cytokine production	http://amigo.geneontology.org/amigo/term/GO:0001819	43	4	0.647428	6.17829	0.00329647	0.040071	405;468;4088;7291	ARNT;SMAD3;ATF4;TWIST1
GO:0040012	regulation of locomotion	http://amigo.geneontology.org/amigo/term/GO:0040012	66	6	0.993726	6.03788	0.000299872	0.0130681	2294;4088;4286;4780;6591;7291	SMAD3;FOXF1;NFE2L2;MITF;TWIST1;SNAI2
GO:0019216	regulation of lipid metabolic process	http://amigo.geneontology.org/amigo/term/GO:0019216	44	4	0.662484	6.03788	0.00358952	0.0415323	4801;6591;7291;9611	NFYB;NCOR1;TWIST1;SNAI2
GO:0030111	regulation of Wnt signaling pathway	http://amigo.geneontology.org/amigo/term/GO:0030111	44	4	0.662484	6.03788	0.00358952	0.0415323	2300;3516;4088;6591	SMAD3;FOXL1;RBPJ;SNAI2
GO:0071363	cellular response to growth factor stimulus	http://amigo.geneontology.org/amigo/term/GO:0071363	78	7	1.1744	5.96047	9.06417e-05	0.00827357	405;3516;4086;4088;6591;6935;7291	ARNT;ZEB1;SMAD3;RBPJ;SMAD1;TWIST1;SNAI2
GO:0051270	regulation of cellular component movement	http://amigo.geneontology.org/amigo/term/GO:0051270	67	6	1.00878	5.94776	0.000326104	0.0130681	2294;4088;4286;4780;6591;7291	SMAD3;FOXF1;NFE2L2;MITF;TWIST1;SNAI2
GO:0051216	cartilage development	http://amigo.geneontology.org/amigo/term/GO:0051216	56	5	0.843162	5.93006	0.00113975	0.0231187	3202;4086;4088;6591;6935	ZEB1;SMAD3;SMAD1;HOXA5;SNAI2
GO:0001525	angiogenesis	http://amigo.geneontology.org/amigo/term/GO:0001525	69	6	1.0389	5.77536	0.000383996	0.0131439	3202;3516;4086;4780;6943;7291	NFE2L2;RBPJ;SMAD1;TCF21;TWIST1;HOXA5
GO:0071345	cellular response to cytokine stimulus	http://amigo.geneontology.org/amigo/term/GO:0071345	104	9	1.56587	5.7476	8.73804e-06	0.00159518	1052;2294;4088;4780;4801;6773;6935;7291;10725	ZEB1;STAT2;NFYB;SMAD3;NFAT5;FOXF1;NFE2L2;TWIST1;CEBPD
GO:0044087	regulation of cellular component biogenesis	http://amigo.geneontology.org/amigo/term/GO:0044087	47	4	0.707654	5.65248	0.00457499	0.048184	4088;4286;6591;7291	SMAD3;MITF;TWIST1;SNAI2
GO:0007178	transmembrane receptor protein serine/threonine kinase signaling pathway	http://amigo.geneontology.org/amigo/term/GO:0007178	47	4	0.707654	5.65248	0.00457499	0.048184	3516;4086;4088;6935	ZEB1;SMAD3;RBPJ;SMAD1
GO:0016055	Wnt signaling pathway	http://amigo.geneontology.org/amigo/term/GO:0016055	59	5	0.888331	5.62853	0.00144907	0.0256916	2300;3516;4088;4286;6591	SMAD3;FOXL1;MITF;RBPJ;SNAI2
GO:0198738	cell-cell signaling by wnt	http://amigo.geneontology.org/amigo/term/GO:0198738	59	5	0.888331	5.62853	0.00144907	0.0256916	2300;3516;4088;4286;6591	SMAD3;FOXL1;MITF;RBPJ;SNAI2
GO:0030334	regulation of cell migration	http://amigo.geneontology.org/amigo/term/GO:0030334	60	5	0.903388	5.53472	0.00156486	0.0262354	2294;4088;4286;4780;6591	SMAD3;FOXF1;NFE2L2;MITF;SNAI2
GO:0070848	response to growth factor	http://amigo.geneontology.org/amigo/term/GO:0070848	85	7	1.2798	5.46961	0.000158227	0.00962843	405;3516;4086;4088;6591;6935;7291	ARNT;ZEB1;SMAD3;RBPJ;SMAD1;TWIST1;SNAI2
GO:0001503	ossification	http://amigo.geneontology.org/amigo/term/GO:0001503	61	5	0.918444	5.44399	0.00168738	0.0274492	3516;4086;4088;6591;7291	SMAD3;RBPJ;SMAD1;TWIST1;SNAI2
GO:0009628	response to abiotic stimulus	http://amigo.geneontology.org/amigo/term/GO:0009628	98	8	1.47553	5.42177	4.98256e-05	0.00584739	405;468;571;3516;4088;4780;6591;7291	ARNT;SMAD3;NFE2L2;BACH1;ATF4;RBPJ;TWIST1;SNAI2
GO:0051049	regulation of transport	http://amigo.geneontology.org/amigo/term/GO:0051049	75	6	1.12923	5.31333	0.000607526	0.0160994	468;2294;4088;4780;7291;9611	SMAD3;FOXF1;NCOR1;NFE2L2;ATF4;TWIST1
GO:0009056	catabolic process	http://amigo.geneontology.org/amigo/term/GO:0009056	63	5	0.948557	5.27116	0.00195359	0.0297199	405;4088;4780;7291;9611	ARNT;SMAD3;NCOR1;NFE2L2;TWIST1
GO:0001817	regulation of cytokine production	http://amigo.geneontology.org/amigo/term/GO:0001817	63	5	0.948557	5.27116	0.00195359	0.0297199	405;468;4088;6591;7291	ARNT;SMAD3;ATF4;TWIST1;SNAI2
GO:1905114	cell surface receptor signaling pathway involved in cell-cell signaling	http://amigo.geneontology.org/amigo/term/GO:1905114	64	5	0.963614	5.1888	0.00209776	0.0310506	2300;3516;4088;4286;6591	SMAD3;FOXL1;MITF;RBPJ;SNAI2
GO:0050678	regulation of epithelial cell proliferation	http://amigo.geneontology.org/amigo/term/GO:0050678	64	5	0.963614	5.1888	0.00209776	0.0310506	405;3202;4088;6591;7291	ARNT;SMAD3;TWIST1;HOXA5;SNAI2
GO:0034097	response to cytokine	http://amigo.geneontology.org/amigo/term/GO:0034097	116	9	1.74655	5.15302	2.17678e-05	0.00357646	1052;2294;4088;4780;4801;6773;6935;7291;10725	ZEB1;STAT2;NFYB;SMAD3;NFAT5;FOXF1;NFE2L2;TWIST1;CEBPD
GO:0003007	heart morphogenesis	http://amigo.geneontology.org/amigo/term/GO:0003007	65	5	0.97867	5.10897	0.00224963	0.0327092	2294;3516;4088;6591;7291	SMAD3;FOXF1;RBPJ;TWIST1;SNAI2
GO:0080134	regulation of response to stress	http://amigo.geneontology.org/amigo/term/GO:0080134	95	7	1.43036	4.89386	0.000321378	0.0130681	468;2294;4088;4780;6591;7291;9611	SMAD3;FOXF1;NCOR1;NFE2L2;ATF4;TWIST1;SNAI2
GO:0048514	blood vessel morphogenesis	http://amigo.geneontology.org/amigo/term/GO:0048514	96	7	1.44542	4.84288	0.00034329	0.0130681	2294;3202;3516;4086;4780;6943;7291	FOXF1;NFE2L2;RBPJ;SMAD1;TCF21;TWIST1;HOXA5
GO:0060562	epithelial tube morphogenesis	http://amigo.geneontology.org/amigo/term/GO:0060562	83	6	1.24969	4.8012	0.00105126	0.0215903	2294;3202;3516;4088;6943;7291	SMAD3;FOXF1;RBPJ;TCF21;TWIST1;HOXA5
GO:0019220	regulation of phosphate metabolic process	http://amigo.geneontology.org/amigo/term/GO:0019220	72	5	1.08407	4.61227	0.00354918	0.0415323	405;4088;6773;7291;9611	ARNT;STAT2;SMAD3;NCOR1;TWIST1
GO:0051174	regulation of phosphorus metabolic process	http://amigo.geneontology.org/amigo/term/GO:0051174	72	5	1.08407	4.61227	0.00354918	0.0415323	405;4088;6773;7291;9611	ARNT;STAT2;SMAD3;NCOR1;TWIST1
GO:0061448	connective tissue development	http://amigo.geneontology.org/amigo/term/GO:0061448	73	5	1.09912	4.54909	0.00377163	0.042815	3202;4086;4088;6591;6935	ZEB1;SMAD3;SMAD1;HOXA5;SNAI2
GO:0006952	defense response	http://amigo.geneontology.org/amigo/term/GO:0006952	88	6	1.32497	4.52841	0.00143564	0.0256916	2294;3516;4086;4088;4780;6773	STAT2;SMAD3;FOXF1;NFE2L2;RBPJ;SMAD1
GO:0048863	stem cell differentiation	http://amigo.geneontology.org/amigo/term/GO:0048863	74	5	1.11418	4.48761	0.00400402	0.0438574	3516;4780;6591;6938;7291	TCF12;NFE2L2;RBPJ;TWIST1;SNAI2
GO:0050673	epithelial cell proliferation	http://amigo.geneontology.org/amigo/term/GO:0050673	74	5	1.11418	4.48761	0.00400402	0.0438574	405;3202;4088;6591;7291	ARNT;SMAD3;TWIST1;HOXA5;SNAI2
GO:0007167	enzyme linked receptor protein signaling pathway	http://amigo.geneontology.org/amigo/term/GO:0007167	75	5	1.12923	4.42778	0.00424663	0.0459027	405;3516;4086;4088;6935	ARNT;ZEB1;SMAD3;RBPJ;SMAD1
GO:0048729	tissue morphogenesis	http://amigo.geneontology.org/amigo/term/GO:0048729	135	9	2.03262	4.42778	7.514e-05	0.00771594	2294;2300;3202;3516;4086;4088;6591;6943;7291	SMAD3;FOXF1;FOXL1;RBPJ;SMAD1;TCF21;TWIST1;HOXA5;SNAI2
GO:0002009	morphogenesis of an epithelium	http://amigo.geneontology.org/amigo/term/GO:0002009	107	7	1.61104	4.34502	0.000674457	0.0173146	2294;3202;3516;4088;6591;6943;7291	SMAD3;FOXF1;RBPJ;TCF21;TWIST1;HOXA5;SNAI2
GO:1903706	regulation of hemopoiesis	http://amigo.geneontology.org/amigo/term/GO:1903706	92	6	1.38519	4.33152	0.00181471	0.028669	405;3202;4286;4780;6935;6938	ARNT;ZEB1;TCF12;NFE2L2;MITF;HOXA5
GO:0065003	protein-containing complex assembly	http://amigo.geneontology.org/amigo/term/GO:0065003	77	5	1.15935	4.31277	0.00476349	0.0498497	4086;4088;4286;7003;7291	TEAD1;SMAD3;MITF;SMAD1;TWIST1
GO:0035556	intracellular signal transduction	http://amigo.geneontology.org/amigo/term/GO:0035556	141	9	2.12296	4.23936	0.000106474	0.00833035	468;4086;4780;6591;6773;7003;7291;9611;10725	TEAD1;STAT2;NFAT5;NCOR1;NFE2L2;ATF4;SMAD1;TWIST1;SNAI2
GO:0007507	heart development	http://amigo.geneontology.org/amigo/term/GO:0007507	110	7	1.65621	4.22652	0.000799223	0.0187589	2294;2300;3516;4086;4088;6591;7291	SMAD3;FOXF1;FOXL1;RBPJ;SMAD1;TWIST1;SNAI2
GO:0006955	immune response	http://amigo.geneontology.org/amigo/term/GO:0006955	95	6	1.43036	4.19474	0.00214619	0.0314838	2294;3516;4088;6773;6935;6938	ZEB1;STAT2;TCF12;SMAD3;FOXF1;RBPJ
GO:0032268	regulation of cellular protein metabolic process	http://amigo.geneontology.org/amigo/term/GO:0032268	127	8	1.91217	4.18373	0.000322755	0.0130681	405;468;4088;4780;6591;6773;7291;9611	ARNT;STAT2;SMAD3;NCOR1;NFE2L2;ATF4;TWIST1;SNAI2
GO:0048585	negative regulation of response to stimulus	http://amigo.geneontology.org/amigo/term/GO:0048585	128	8	1.92723	4.15104	0.000341016	0.0130681	468;2294;4088;4780;6591;6943;7291;9611	SMAD3;FOXF1;NCOR1;NFE2L2;ATF4;TCF21;TWIST1;SNAI2
GO:0002682	regulation of immune system process	http://amigo.geneontology.org/amigo/term/GO:0002682	129	8	1.94228	4.11886	0.000360123	0.0130681	405;2294;3202;4088;4286;4780;6935;6938	ARNT;ZEB1;TCF12;SMAD3;FOXF1;NFE2L2;MITF;HOXA5
GO:0022607	cellular component assembly	http://amigo.geneontology.org/amigo/term/GO:0022607	114	7	1.71644	4.07822	0.000993643	0.0206653	4086;4088;4286;6591;7003;7291;9611	TEAD1;SMAD3;NCOR1;MITF;SMAD1;TWIST1;SNAI2
GO:0006793	phosphorus metabolic process	http://amigo.geneontology.org/amigo/term/GO:0006793	98	6	1.47553	4.06633	0.00252215	0.0336901	405;4086;4088;6773;7291;9611	ARNT;STAT2;SMAD3;NCOR1;SMAD1;TWIST1
GO:0006796	phosphate-containing compound metabolic process	http://amigo.geneontology.org/amigo/term/GO:0006796	98	6	1.47553	4.06633	0.00252215	0.0336901	405;4086;4088;6773;7291;9611	ARNT;STAT2;SMAD3;NCOR1;SMAD1;TWIST1
GO:0032879	regulation of localization	http://amigo.geneontology.org/amigo/term/GO:0032879	134	8	2.01757	3.96517	0.000469418	0.0151226	468;2294;4088;4286;4780;6591;7291;9611	SMAD3;FOXF1;NCOR1;NFE2L2;ATF4;MITF;TWIST1;SNAI2
GO:0001568	blood vessel development	http://amigo.geneontology.org/amigo/term/GO:0001568	120	7	1.80678	3.87431	0.00135425	0.0256916	2294;3202;3516;4086;4780;6943;7291	FOXF1;NFE2L2;RBPJ;SMAD1;TCF21;TWIST1;HOXA5
GO:0044085	cellular component biogenesis	http://amigo.geneontology.org/amigo/term/GO:0044085	121	7	1.82183	3.84229	0.00142332	0.0256916	4086;4088;4286;6591;7003;7291;9611	TEAD1;SMAD3;NCOR1;MITF;SMAD1;TWIST1;SNAI2
GO:0022603	regulation of anatomical structure morphogenesis	http://amigo.geneontology.org/amigo/term/GO:0022603	121	7	1.82183	3.84229	0.00142332	0.0256916	3202;3516;4086;4780;6591;6773;7291	STAT2;NFE2L2;RBPJ;SMAD1;TWIST1;HOXA5;SNAI2
GO:0051246	regulation of protein metabolic process	http://amigo.geneontology.org/amigo/term/GO:0051246	139	8	2.09285	3.82254	0.000604664	0.0160994	405;468;4088;4780;6591;6773;7291;9611	ARNT;STAT2;SMAD3;NCOR1;NFE2L2;ATF4;TWIST1;SNAI2
GO:0002520	immune system development	http://amigo.geneontology.org/amigo/term/GO:0002520	176	10	2.64994	3.77367	0.000103457	0.00833035	405;2300;3202;3516;4088;4286;4780;6935;6938;6943	ARNT;ZEB1;TCF12;SMAD3;FOXL1;NFE2L2;MITF;RBPJ;TCF21;HOXA5
GO:0045597	positive regulation of cell differentiation	http://amigo.geneontology.org/amigo/term/GO:0045597	176	10	2.64994	3.77367	0.000103457	0.00833035	405;3202;3516;4086;4088;4780;6591;6935;6938;7291	ARNT;ZEB1;TCF12;SMAD3;NFE2L2;RBPJ;SMAD1;TWIST1;HOXA5;SNAI2
GO:0001944	vasculature development	http://amigo.geneontology.org/amigo/term/GO:0001944	124	7	1.867	3.74933	0.00164744	0.0270674	2294;3202;3516;4086;4780;6943;7291	FOXF1;NFE2L2;RBPJ;SMAD1;TCF21;TWIST1;HOXA5
GO:0072358	cardiovascular system development	http://amigo.geneontology.org/amigo/term/GO:0072358	124	7	1.867	3.74933	0.00164744	0.0270674	2294;3202;3516;4086;4780;6943;7291	FOXF1;NFE2L2;RBPJ;SMAD1;TCF21;TWIST1;HOXA5
GO:0072359	circulatory system development	http://amigo.geneontology.org/amigo/term/GO:0072359	180	10	2.71016	3.68981	0.000125784	0.00898534	2294;2300;3202;3516;4086;4088;4780;6591;6943;7291	SMAD3;FOXF1;FOXL1;NFE2L2;RBPJ;SMAD1;TCF21;TWIST1;HOXA5;SNAI2
GO:0009968	negative regulation of signal transduction	http://amigo.geneontology.org/amigo/term/GO:0009968	108	6	1.6261	3.68981	0.00414582	0.0451098	4088;4780;6591;6943;7291;9611	SMAD3;NCOR1;NFE2L2;TCF21;TWIST1;SNAI2
GO:0016477	cell migration	http://amigo.geneontology.org/amigo/term/GO:0016477	129	7	1.94228	3.60401	0.00208214	0.0310506	2294;3202;4088;4286;4780;6591;7291	SMAD3;FOXF1;NFE2L2;MITF;TWIST1;HOXA5;SNAI2
GO:0035239	tube morphogenesis	http://amigo.geneontology.org/amigo/term/GO:0035239	166	9	2.49937	3.6009	0.000382781	0.0131439	2294;3202;3516;4086;4088;4780;6935;6943;7291	ZEB1;SMAD3;FOXF1;NFE2L2;RBPJ;SMAD1;TCF21;TWIST1;HOXA5
GO:0006810	transport	http://amigo.geneontology.org/amigo/term/GO:0006810	131	7	1.9724	3.54898	0.00227938	0.0328511	468;2294;3516;4088;4780;7291;9611	SMAD3;FOXF1;NCOR1;NFE2L2;ATF4;RBPJ;TWIST1
GO:0048870	cell motility	http://amigo.geneontology.org/amigo/term/GO:0048870	132	7	1.98745	3.5221	0.00238335	0.0336901	2294;3202;4088;4286;4780;6591;7291	SMAD3;FOXF1;NFE2L2;MITF;TWIST1;HOXA5;SNAI2
GO:0051674	localization of cell	http://amigo.geneontology.org/amigo/term/GO:0051674	132	7	1.98745	3.5221	0.00238335	0.0336901	2294;3202;4088;4286;4780;6591;7291	SMAD3;FOXF1;NFE2L2;MITF;TWIST1;HOXA5;SNAI2
GO:0061061	muscle structure development	http://amigo.geneontology.org/amigo/term/GO:0061061	135	7	2.03262	3.44383	0.00271771	0.0357126	2294;3516;4088;6935;6938;6943;7291	ZEB1;TCF12;SMAD3;FOXF1;RBPJ;TCF21;TWIST1
GO:0048534	hematopoietic or lymphoid organ development	http://amigo.geneontology.org/amigo/term/GO:0048534	174	9	2.61982	3.43534	0.000548606	0.0159691	405;2300;3202;3516;4286;4780;6935;6938;6943	ARNT;ZEB1;TCF12;FOXL1;NFE2L2;MITF;RBPJ;TCF21;HOXA5
GO:0051234	establishment of localization	http://amigo.geneontology.org/amigo/term/GO:0051234	137	7	2.06274	3.39355	0.00296026	0.0370324	468;2294;3516;4088;4780;7291;9611	SMAD3;FOXF1;NCOR1;NFE2L2;ATF4;RBPJ;TWIST1
GO:0033554	cellular response to stress	http://amigo.geneontology.org/amigo/term/GO:0033554	157	8	2.36386	3.38429	0.00138049	0.0256916	405;468;571;3516;4780;6591;7291;9611	ARNT;NCOR1;NFE2L2;BACH1;ATF4;RBPJ;TWIST1;SNAI2
GO:0048568	embryonic organ development	http://amigo.geneontology.org/amigo/term/GO:0048568	159	8	2.39398	3.34172	0.00150195	0.0256916	405;2294;3202;3516;4088;6935;6943;7291	ARNT;ZEB1;SMAD3;FOXF1;RBPJ;TCF21;TWIST1;HOXA5
GO:0071495	cellular response to endogenous stimulus	http://amigo.geneontology.org/amigo/term/GO:0071495	181	9	2.72522	3.30249	0.000739247	0.0184028	468;3516;4086;4088;4780;6591;6935;6943;9611	ZEB1;SMAD3;NCOR1;NFE2L2;ATF4;RBPJ;SMAD1;TCF21;SNAI2
GO:0042592	homeostatic process	http://amigo.geneontology.org/amigo/term/GO:0042592	144	7	2.16813	3.22859	0.00394467	0.0437912	405;468;3202;3516;4086;4088;4780	ARNT;SMAD3;NFE2L2;ATF4;RBPJ;SMAD1;HOXA5
GO:0006464	cellular protein modification process	http://amigo.geneontology.org/amigo/term/GO:0006464	171	8	2.57465	3.10721	0.00242468	0.0336901	405;4086;4088;4780;6591;6773;7291;9611	ARNT;STAT2;SMAD3;NCOR1;NFE2L2;SMAD1;TWIST1;SNAI2
GO:0036211	protein modification process	http://amigo.geneontology.org/amigo/term/GO:0036211	171	8	2.57465	3.10721	0.00242468	0.0336901	405;4086;4088;4780;6591;6773;7291;9611	ARNT;STAT2;SMAD3;NCOR1;NFE2L2;SMAD1;TWIST1;SNAI2
GO:0043412	macromolecule modification	http://amigo.geneontology.org/amigo/term/GO:0043412	181	8	2.72522	2.93554	0.00349963	0.0415323	405;4086;4088;4780;6591;6773;7291;9611	ARNT;STAT2;SMAD3;NCOR1;NFE2L2;SMAD1;TWIST1;SNAI2

## Sheet: Astrocyte
geneSet	description	link	size	overlap	expect	enrichmentRatio	pValue	FDR	overlapId	userId
GO:0010718	positive regulation of epithelial to mesenchymal transition	http://amigo.geneontology.org/amigo/term/GO:0010718	10	4	0.181932	21.9862	1.72509e-05	0.00166725	4087;4088;4089;6934	TCF7L2;SMAD3;SMAD2;SMAD4
GO:0031050	dsRNA processing	http://amigo.geneontology.org/amigo/term/GO:0031050	10	4	0.181932	21.9862	1.72509e-05	0.00166725	4086;4087;4088;9611	SMAD3;NCOR1;SMAD2;SMAD1
GO:0035196	production of miRNAs involved in gene silencing by miRNA	http://amigo.geneontology.org/amigo/term/GO:0035196	10	4	0.181932	21.9862	1.72509e-05	0.00166725	4086;4087;4088;9611	SMAD3;NCOR1;SMAD2;SMAD1
GO:0070918	production of small RNA involved in gene silencing by RNA	http://amigo.geneontology.org/amigo/term/GO:0070918	10	4	0.181932	21.9862	1.72509e-05	0.00166725	4086;4087;4088;9611	SMAD3;NCOR1;SMAD2;SMAD1
GO:0060395	SMAD protein signal transduction	http://amigo.geneontology.org/amigo/term/GO:0060395	13	5	0.236512	21.1406	1.62055e-06	0.000380367	2353;4086;4087;4088;4089	FOS;SMAD3;SMAD2;SMAD4;SMAD1
GO:0030325	adrenal gland development	http://amigo.geneontology.org/amigo/term/GO:0030325	10	3	0.181932	16.4897	0.000597037	0.0158215	4087;4088;5087	PBX1;SMAD3;SMAD2
GO:0016441	posttranscriptional gene silencing	http://amigo.geneontology.org/amigo/term/GO:0016441	14	4	0.254705	15.7044	7.81697e-05	0.00490205	4086;4087;4088;9611	SMAD3;NCOR1;SMAD2;SMAD1
GO:0035194	posttranscriptional gene silencing by RNA	http://amigo.geneontology.org/amigo/term/GO:0035194	14	4	0.254705	15.7044	7.81697e-05	0.00490205	4086;4087;4088;9611	SMAD3;NCOR1;SMAD2;SMAD1
GO:0035195	gene silencing by miRNA	http://amigo.geneontology.org/amigo/term/GO:0035195	14	4	0.254705	15.7044	7.81697e-05	0.00490205	4086;4087;4088;9611	SMAD3;NCOR1;SMAD2;SMAD1
GO:0043409	negative regulation of MAPK cascade	http://amigo.geneontology.org/amigo/term/GO:0043409	11	3	0.200125	14.9906	0.000810888	0.0178549	467;4089;9611	ATF3;NCOR1;SMAD4
GO:0090100	positive regulation of transmembrane receptor protein serine/threonine kinase signaling pathway	http://amigo.geneontology.org/amigo/term/GO:0090100	11	3	0.200125	14.9906	0.000810888	0.0178549	4087;4089;23090	ZNF423;SMAD2;SMAD4
GO:0030513	positive regulation of BMP signaling pathway	http://amigo.geneontology.org/amigo/term/GO:0030513	11	3	0.200125	14.9906	0.000810888	0.0178549	4087;4089;23090	ZNF423;SMAD2;SMAD4
GO:0031047	gene silencing by RNA	http://amigo.geneontology.org/amigo/term/GO:0031047	15	4	0.272898	14.6575	0.000105255	0.0056297	4086;4087;4088;9611	SMAD3;NCOR1;SMAD2;SMAD1
GO:0010717	regulation of epithelial to mesenchymal transition	http://amigo.geneontology.org/amigo/term/GO:0010717	16	4	0.291092	13.7414	0.000138574	0.00711493	4087;4088;4089;6934	TCF7L2;SMAD3;SMAD2;SMAD4
GO:0097191	extrinsic apoptotic signaling pathway	http://amigo.geneontology.org/amigo/term/GO:0097191	12	3	0.218319	13.7414	0.00106797	0.0199394	467;4088;6934	ATF3;TCF7L2;SMAD3
GO:0061036	positive regulation of cartilage development	http://amigo.geneontology.org/amigo/term/GO:0061036	12	3	0.218319	13.7414	0.00106797	0.0199394	860;4086;4088	SMAD3;SMAD1;RUNX2
GO:0023019	signal transduction involved in regulation of gene expression	http://amigo.geneontology.org/amigo/term/GO:0023019	12	3	0.218319	13.7414	0.00106797	0.0199394	4087;4088;5080	PAX6;SMAD3;SMAD2
GO:0017015	regulation of transforming growth factor beta receptor signaling pathway	http://amigo.geneontology.org/amigo/term/GO:0017015	12	3	0.218319	13.7414	0.00106797	0.0199394	4087;4088;4089	SMAD3;SMAD2;SMAD4
GO:0007179	transforming growth factor beta receptor signaling pathway	http://amigo.geneontology.org/amigo/term/GO:0007179	21	5	0.382058	13.087	2.31492e-05	0.002113	2353;4086;4087;4088;4089	FOS;SMAD3;SMAD2;SMAD4;SMAD1
GO:0097305	response to alcohol	http://amigo.geneontology.org/amigo/term/GO:0097305	17	4	0.309285	12.9331	0.000178934	0.00773654	196;2353;4087;8061	FOSL1;FOS;SMAD2;AHR
GO:0046683	response to organophosphorus	http://amigo.geneontology.org/amigo/term/GO:0046683	13	3	0.236512	12.6844	0.00137139	0.0231632	196;2353;8061	FOSL1;FOS;AHR
GO:0051591	response to cAMP	http://amigo.geneontology.org/amigo/term/GO:0051591	13	3	0.236512	12.6844	0.00137139	0.0231632	196;2353;8061	FOSL1;FOS;AHR
GO:1903844	regulation of cellular response to transforming growth factor beta stimulus	http://amigo.geneontology.org/amigo/term/GO:1903844	13	3	0.236512	12.6844	0.00137139	0.0231632	4087;4088;4089	SMAD3;SMAD2;SMAD4
GO:0016579	protein deubiquitination	http://amigo.geneontology.org/amigo/term/GO:0016579	18	4	0.327478	12.2146	0.000227165	0.00885699	4086;4087;4088;4089	SMAD3;SMAD2;SMAD4;SMAD1
GO:0070646	protein modification by small protein removal	http://amigo.geneontology.org/amigo/term/GO:0070646	18	4	0.327478	12.2146	0.000227165	0.00885699	4086;4087;4088;4089	SMAD3;SMAD2;SMAD4;SMAD1
GO:0030509	BMP signaling pathway	http://amigo.geneontology.org/amigo/term/GO:0030509	28	6	0.50941	11.7783	6.01913e-06	0.00082412	860;1958;4086;4087;4089;23090	ZNF423;SMAD2;SMAD4;SMAD1;EGR1;RUNX2
GO:0014074	response to purine-containing compound	http://amigo.geneontology.org/amigo/term/GO:0014074	14	3	0.254705	11.7783	0.00172409	0.0262285	196;2353;8061	FOSL1;FOS;AHR
GO:1901522	positive regulation of transcription from RNA polymerase II promoter involved in cellular response to chemical stimulus	http://amigo.geneontology.org/amigo/term/GO:1901522	14	3	0.254705	11.7783	0.00172409	0.0262285	860;4086;4089	SMAD4;SMAD1;RUNX2
GO:0009880	embryonic pattern specification	http://amigo.geneontology.org/amigo/term/GO:0009880	19	4	0.345671	11.5717	0.000284124	0.00995776	4086;4087;4088;4089	SMAD3;SMAD2;SMAD4;SMAD1
GO:0061614	pri-miRNA transcription by RNA polymerase II	http://amigo.geneontology.org/amigo/term/GO:0061614	29	6	0.527604	11.3722	7.49454e-06	0.000947195	2353;4086;4088;4089;4781;8061	FOSL1;FOS;SMAD3;SMAD4;SMAD1;NFIB
GO:0071772	response to BMP	http://amigo.geneontology.org/amigo/term/GO:0071772	34	7	0.61857	11.3164	1.17776e-06	0.000343468	860;1958;2627;4086;4087;4089;23090	ZNF423;GATA6;SMAD2;SMAD4;SMAD1;EGR1;RUNX2
GO:0071773	cellular response to BMP stimulus	http://amigo.geneontology.org/amigo/term/GO:0071773	34	7	0.61857	11.3164	1.17776e-06	0.000343468	860;1958;2627;4086;4087;4089;23090	ZNF423;GATA6;SMAD2;SMAD4;SMAD1;EGR1;RUNX2
GO:0030510	regulation of BMP signaling pathway	http://amigo.geneontology.org/amigo/term/GO:0030510	15	3	0.272898	10.9931	0.0021288	0.0297612	4087;4089;23090	ZNF423;SMAD2;SMAD4
GO:0003300	cardiac muscle hypertrophy	http://amigo.geneontology.org/amigo/term/GO:0003300	15	3	0.272898	10.9931	0.0021288	0.0297612	2627;4088;4089	SMAD3;GATA6;SMAD4
GO:0014896	muscle hypertrophy	http://amigo.geneontology.org/amigo/term/GO:0014896	15	3	0.272898	10.9931	0.0021288	0.0297612	2627;4088;4089	SMAD3;GATA6;SMAD4
GO:0014897	striated muscle hypertrophy	http://amigo.geneontology.org/amigo/term/GO:0014897	15	3	0.272898	10.9931	0.0021288	0.0297612	2627;4088;4089	SMAD3;GATA6;SMAD4
GO:1904018	positive regulation of vasculature development	http://amigo.geneontology.org/amigo/term/GO:1904018	20	4	0.363864	10.9931	0.000350689	0.0109868	861;1958;2627;4086	GATA6;RUNX1;SMAD1;EGR1
GO:0007492	endoderm development	http://amigo.geneontology.org/amigo/term/GO:0007492	22	4	0.400251	9.99373	0.000516242	0.014376	2627;4087;4088;4089	SMAD3;GATA6;SMAD2;SMAD4
GO:0006913	nucleocytoplasmic transport	http://amigo.geneontology.org/amigo/term/GO:0006913	17	3	0.309285	9.6998	0.00310433	0.0375386	4088;6934;60468	TCF7L2;SMAD3;BACH2
GO:1902895	positive regulation of pri-miRNA transcription by RNA polymerase II	http://amigo.geneontology.org/amigo/term/GO:1902895	17	3	0.309285	9.6998	0.00310433	0.0375386	2353;4086;4088	FOS;SMAD3;SMAD1
GO:0007178	transmembrane receptor protein serine/threonine kinase signaling pathway	http://amigo.geneontology.org/amigo/term/GO:0007178	47	8	0.855082	9.35583	8.34379e-07	0.000343468	860;1958;2353;4086;4087;4088;4089;23090	FOS;SMAD3;ZNF423;SMAD2;SMAD4;SMAD1;EGR1;RUNX2
GO:0090287	regulation of cellular response to growth factor stimulus	http://amigo.geneontology.org/amigo/term/GO:0090287	30	5	0.545797	9.16092	0.000144596	0.00719914	860;4087;4088;4089;23090	SMAD3;ZNF423;SMAD2;SMAD4;RUNX2
GO:0001933	negative regulation of protein phosphorylation	http://amigo.geneontology.org/amigo/term/GO:0001933	24	4	0.436637	9.16092	0.000731172	0.0173901	467;4089;5080;9611	ATF3;PAX6;NCOR1;SMAD4
GO:1902893	regulation of pri-miRNA transcription by RNA polymerase II	http://amigo.geneontology.org/amigo/term/GO:1902893	24	4	0.436637	9.16092	0.000731172	0.0173901	2353;4086;4088;4781	FOS;SMAD3;SMAD1;NFIB
GO:0007612	learning	http://amigo.geneontology.org/amigo/term/GO:0007612	18	3	0.327478	9.16092	0.00367976	0.0417021	2353;4212;8061	FOSL1;FOS;MEIS2
GO:0051169	nuclear transport	http://amigo.geneontology.org/amigo/term/GO:0051169	18	3	0.327478	9.16092	0.00367976	0.0417021	4088;6934;60468	TCF7L2;SMAD3;BACH2
GO:0071560	cellular response to transforming growth factor beta stimulus	http://amigo.geneontology.org/amigo/term/GO:0071560	31	5	0.56399	8.86541	0.000170225	0.0075589	2353;4086;4087;4088;4089	FOS;SMAD3;SMAD2;SMAD4;SMAD1
GO:0090092	regulation of transmembrane receptor protein serine/threonine kinase signaling pathway	http://amigo.geneontology.org/amigo/term/GO:0090092	25	4	0.454831	8.79448	0.000859501	0.018581	4087;4088;4089;23090	SMAD3;ZNF423;SMAD2;SMAD4
GO:0034660	ncRNA metabolic process	http://amigo.geneontology.org/amigo/term/GO:0034660	19	3	0.345671	8.67877	0.00431645	0.0443245	4086;4087;4088	SMAD3;SMAD2;SMAD1
GO:0045766	positive regulation of angiogenesis	http://amigo.geneontology.org/amigo/term/GO:0045766	19	3	0.345671	8.67877	0.00431645	0.0443245	861;2627;4086	GATA6;RUNX1;SMAD1
GO:0045778	positive regulation of ossification	http://amigo.geneontology.org/amigo/term/GO:0045778	19	3	0.345671	8.67877	0.00431645	0.0443245	860;4086;4088	SMAD3;SMAD1;RUNX2
GO:0030216	keratinocyte differentiation	http://amigo.geneontology.org/amigo/term/GO:0030216	19	3	0.345671	8.67877	0.00431645	0.0443245	861;2355;5080	PAX6;FOSL2;RUNX1
GO:0007010	cytoskeleton organization	http://amigo.geneontology.org/amigo/term/GO:0007010	26	4	0.473024	8.45623	0.00100301	0.0199394	4088;4089;5080;9611	PAX6;SMAD3;NCOR1;SMAD4
GO:0071559	response to transforming growth factor beta	http://amigo.geneontology.org/amigo/term/GO:0071559	33	5	0.600376	8.32811	0.000231802	0.00885699	2353;4086;4087;4088;4089	FOS;SMAD3;SMAD2;SMAD4;SMAD1
GO:0016458	gene silencing	http://amigo.geneontology.org/amigo/term/GO:0016458	27	4	0.491217	8.14304	0.00116264	0.0212247	4086;4087;4088;9611	SMAD3;NCOR1;SMAD2;SMAD1
GO:0042326	negative regulation of phosphorylation	http://amigo.geneontology.org/amigo/term/GO:0042326	28	4	0.50941	7.85222	0.00133937	0.0231632	467;4089;5080;9611	ATF3;PAX6;NCOR1;SMAD4
GO:0034622	cellular protein-containing complex assembly	http://amigo.geneontology.org/amigo/term/GO:0034622	35	5	0.636763	7.85222	0.000309097	0.00995776	4086;4087;4088;4089;6925	SMAD3;SMAD2;SMAD4;TCF4;SMAD1
GO:0001657	ureteric bud development	http://amigo.geneontology.org/amigo/term/GO:0001657	35	5	0.636763	7.85222	0.000309097	0.00995776	4086;4087;4088;4089;5087	PBX1;SMAD3;SMAD2;SMAD4;SMAD1
GO:0072163	mesonephric epithelium development	http://amigo.geneontology.org/amigo/term/GO:0072163	35	5	0.636763	7.85222	0.000309097	0.00995776	4086;4087;4088;4089;5087	PBX1;SMAD3;SMAD2;SMAD4;SMAD1
GO:0072164	mesonephric tubule development	http://amigo.geneontology.org/amigo/term/GO:0072164	35	5	0.636763	7.85222	0.000309097	0.00995776	4086;4087;4088;4089;5087	PBX1;SMAD3;SMAD2;SMAD4;SMAD1
GO:0031016	pancreas development	http://amigo.geneontology.org/amigo/term/GO:0031016	36	5	0.654956	7.6341	0.000354412	0.0109868	2627;4087;4212;5080;6934	TCF7L2;PAX6;MEIS2;GATA6;SMAD2
GO:0001823	mesonephros development	http://amigo.geneontology.org/amigo/term/GO:0001823	37	5	0.673149	7.42777	0.000404607	0.0118709	4086;4087;4088;4089;5087	PBX1;SMAD3;SMAD2;SMAD4;SMAD1
GO:0006396	RNA processing	http://amigo.geneontology.org/amigo/term/GO:0006396	30	4	0.545797	7.32874	0.00174791	0.026347	4086;4087;4088;9611	SMAD3;NCOR1;SMAD2;SMAD1
GO:0010563	negative regulation of phosphorus metabolic process	http://amigo.geneontology.org/amigo/term/GO:0010563	31	4	0.56399	7.09232	0.00198165	0.0288128	467;4089;5080;9611	ATF3;PAX6;NCOR1;SMAD4
GO:0045936	negative regulation of phosphate metabolic process	http://amigo.geneontology.org/amigo/term/GO:0045936	31	4	0.56399	7.09232	0.00198165	0.0288128	467;4089;5080;9611	ATF3;PAX6;NCOR1;SMAD4
GO:0000165	MAPK cascade	http://amigo.geneontology.org/amigo/term/GO:0000165	32	4	0.582183	6.87069	0.00223628	0.0301165	467;4086;4089;9611	ATF3;NCOR1;SMAD4;SMAD1
GO:0023014	signal transduction by protein phosphorylation	http://amigo.geneontology.org/amigo/term/GO:0023014	32	4	0.582183	6.87069	0.00223628	0.0301165	467;4086;4089;9611	ATF3;NCOR1;SMAD4;SMAD1
GO:0001666	response to hypoxia	http://amigo.geneontology.org/amigo/term/GO:0001666	33	4	0.600376	6.66249	0.00251276	0.0330277	1958;2627;4088;4089	SMAD3;GATA6;SMAD4;EGR1
GO:0070647	protein modification by small protein conjugation or removal	http://amigo.geneontology.org/amigo/term/GO:0070647	42	5	0.764115	6.54351	0.000740907	0.0173901	1958;4086;4087;4088;4089	SMAD3;SMAD2;SMAD4;SMAD1;EGR1
GO:0070848	response to growth factor	http://amigo.geneontology.org/amigo/term/GO:0070848	85	10	1.54642	6.46653	9.56323e-07	0.000343468	860;1958;2353;2627;4086;4087;4088;4089;4212;23090	FOS;MEIS2;SMAD3;ZNF423;GATA6;SMAD2;SMAD4;SMAD1;EGR1;RUNX2
GO:0036293	response to decreased oxygen levels	http://amigo.geneontology.org/amigo/term/GO:0036293	34	4	0.61857	6.46653	0.00281202	0.0359793	1958;2627;4088;4089	SMAD3;GATA6;SMAD4;EGR1
GO:0071363	cellular response to growth factor stimulus	http://amigo.geneontology.org/amigo/term/GO:0071363	78	9	1.41907	6.34218	4.58309e-06	0.000684547	860;1958;2353;2627;4086;4087;4088;4089;23090	FOS;SMAD3;ZNF423;GATA6;SMAD2;SMAD4;SMAD1;EGR1;RUNX2
GO:0009636	response to toxic substance	http://amigo.geneontology.org/amigo/term/GO:0009636	35	4	0.636763	6.28177	0.00313498	0.0375386	196;1958;2353;8061	FOSL1;FOS;EGR1;AHR
GO:0031400	negative regulation of protein modification process	http://amigo.geneontology.org/amigo/term/GO:0031400	35	4	0.636763	6.28177	0.00313498	0.0375386	467;4089;5080;9611	ATF3;PAX6;NCOR1;SMAD4
GO:0033002	muscle cell proliferation	http://amigo.geneontology.org/amigo/term/GO:0033002	35	4	0.636763	6.28177	0.00313498	0.0375386	2627;4086;6934;27086	TCF7L2;GATA6;FOXP1;SMAD1
GO:0035019	somatic stem cell population maintenance	http://amigo.geneontology.org/amigo/term/GO:0035019	35	4	0.636763	6.28177	0.00313498	0.0375386	4087;4089;5087;27086	PBX1;SMAD2;SMAD4;FOXP1
GO:0072073	kidney epithelium development	http://amigo.geneontology.org/amigo/term/GO:0072073	45	5	0.818695	6.10728	0.00102422	0.0199394	4086;4087;4088;4089;5087	PBX1;SMAD3;SMAD2;SMAD4;SMAD1
GO:0007369	gastrulation	http://amigo.geneontology.org/amigo/term/GO:0007369	45	5	0.818695	6.10728	0.00102422	0.0199394	2627;4086;4087;4088;4089	SMAD3;GATA6;SMAD2;SMAD4;SMAD1
GO:0006468	protein phosphorylation	http://amigo.geneontology.org/amigo/term/GO:0006468	73	8	1.32811	6.02362	2.60443e-05	0.00225214	467;1523;1958;4086;4087;4089;5080;9611	ATF3;PAX6;NCOR1;SMAD2;SMAD4;SMAD1;EGR1;CUX1
GO:0010608	posttranscriptional regulation of gene expression	http://amigo.geneontology.org/amigo/term/GO:0010608	37	4	0.673149	5.94222	0.00385563	0.0425154	4086;4087;4088;9611	SMAD3;NCOR1;SMAD2;SMAD1
GO:0001704	formation of primary germ layer	http://amigo.geneontology.org/amigo/term/GO:0001704	37	4	0.673149	5.94222	0.00385563	0.0425154	2627;4086;4087;4088	SMAD3;GATA6;SMAD2;SMAD1
GO:0043588	skin development	http://amigo.geneontology.org/amigo/term/GO:0043588	37	4	0.673149	5.94222	0.00385563	0.0425154	861;2355;4089;5080	PAX6;SMAD4;FOSL2;RUNX1
GO:0007167	enzyme linked receptor protein signaling pathway	http://amigo.geneontology.org/amigo/term/GO:0007167	75	8	1.36449	5.86299	3.19024e-05	0.00249598	860;1958;2353;4086;4087;4088;4089;23090	FOS;SMAD3;ZNF423;SMAD2;SMAD4;SMAD1;EGR1;RUNX2
GO:0006935	chemotaxis	http://amigo.geneontology.org/amigo/term/GO:0006935	47	5	0.855082	5.8474	0.00125357	0.0223872	4088;4089;4781;5080;8061	PAX6;FOSL1;SMAD3;SMAD4;NFIB
GO:0070482	response to oxygen levels	http://amigo.geneontology.org/amigo/term/GO:0070482	38	4	0.691343	5.78584	0.00425511	0.0443245	1958;2627;4088;4089	SMAD3;GATA6;SMAD4;EGR1
GO:0030278	regulation of ossification	http://amigo.geneontology.org/amigo/term/GO:0030278	38	4	0.691343	5.78584	0.00425511	0.0443245	860;4086;4088;5087	PBX1;SMAD3;SMAD1;RUNX2
GO:0042330	taxis	http://amigo.geneontology.org/amigo/term/GO:0042330	48	5	0.873275	5.72557	0.00138162	0.0231632	4088;4089;4781;5080;8061	PAX6;FOSL1;SMAD3;SMAD4;NFIB
GO:0006793	phosphorus metabolic process	http://amigo.geneontology.org/amigo/term/GO:0006793	98	10	1.78294	5.60873	3.69045e-06	0.000673713	467;1523;1958;2627;4086;4087;4088;4089;5080;9611	ATF3;PAX6;SMAD3;NCOR1;GATA6;SMAD2;SMAD4;SMAD1;EGR1;CUX1
GO:0006796	phosphate-containing compound metabolic process	http://amigo.geneontology.org/amigo/term/GO:0006796	98	10	1.78294	5.60873	3.69045e-06	0.000673713	467;1523;1958;2627;4086;4087;4088;4089;5080;9611	ATF3;PAX6;SMAD3;NCOR1;GATA6;SMAD2;SMAD4;SMAD1;EGR1;CUX1
GO:0042110	T cell activation	http://amigo.geneontology.org/amigo/term/GO:0042110	61	6	1.10979	5.40644	0.000584911	0.0157542	860;861;1958;4088;27086;57178	ZMIZ1;SMAD3;RUNX1;FOXP1;EGR1;RUNX2
GO:0043207	response to external biotic stimulus	http://amigo.geneontology.org/amigo/term/GO:0043207	51	5	0.927854	5.38878	0.00182429	0.0270028	2353;4088;4781;8061;27086	FOSL1;FOS;SMAD3;FOXP1;NFIB
GO:0051707	response to other organism	http://amigo.geneontology.org/amigo/term/GO:0051707	51	5	0.927854	5.38878	0.00182429	0.0270028	2353;4088;4781;8061;27086	FOSL1;FOS;SMAD3;FOXP1;NFIB
GO:0001817	regulation of cytokine production	http://amigo.geneontology.org/amigo/term/GO:0001817	63	6	1.14617	5.23481	0.000697828	0.0173901	861;1958;2627;4088;4089;27086	SMAD3;GATA6;SMAD4;RUNX1;FOXP1;EGR1
GO:0001822	kidney development	http://amigo.geneontology.org/amigo/term/GO:0001822	63	6	1.14617	5.23481	0.000697828	0.0173901	1958;4086;4087;4088;4089;5087	PBX1;SMAD3;SMAD2;SMAD4;SMAD1;EGR1
GO:0009607	response to biotic stimulus	http://amigo.geneontology.org/amigo/term/GO:0009607	53	5	0.964241	5.18543	0.0021725	0.0297612	2353;4088;4781;8061;27086	FOSL1;FOS;SMAD3;FOXP1;NFIB
GO:0016310	phosphorylation	http://amigo.geneontology.org/amigo/term/GO:0016310	85	8	1.54642	5.17323	8.05571e-05	0.00490205	467;1523;1958;4086;4087;4089;5080;9611	ATF3;PAX6;NCOR1;SMAD2;SMAD4;SMAD1;EGR1;CUX1
GO:0065003	protein-containing complex assembly	http://amigo.geneontology.org/amigo/term/GO:0065003	77	7	1.40088	4.99687	0.000308737	0.00995776	4086;4087;4088;4089;6925;6934;8061	TCF7L2;FOSL1;SMAD3;SMAD2;SMAD4;TCF4;SMAD1
GO:0001932	regulation of protein phosphorylation	http://amigo.geneontology.org/amigo/term/GO:0001932	55	5	1.00063	4.99687	0.00256729	0.0334302	467;1958;4089;5080;9611	ATF3;PAX6;NCOR1;SMAD4;EGR1
GO:0008284	positive regulation of cell proliferation	http://amigo.geneontology.org/amigo/term/GO:0008284	135	12	2.45609	4.88582	1.2543e-06	0.000343468	467;860;1958;2355;2627;4089;4212;5080;5087;8061;27086;57178	PBX1;ATF3;ZMIZ1;PAX6;FOSL1;MEIS2;GATA6;SMAD4;FOSL2;FOXP1;EGR1;RUNX2
GO:0072001	renal system development	http://amigo.geneontology.org/amigo/term/GO:0072001	68	6	1.23714	4.8499	0.00105504	0.0199394	1958;4086;4087;4088;4089;5087	PBX1;SMAD3;SMAD2;SMAD4;SMAD1;EGR1
GO:0051248	negative regulation of protein metabolic process	http://amigo.geneontology.org/amigo/term/GO:0051248	57	5	1.03701	4.82154	0.00301221	0.0375386	467;4088;4089;5080;9611	ATF3;PAX6;SMAD3;NCOR1;SMAD4
GO:0030217	T cell differentiation	http://amigo.geneontology.org/amigo/term/GO:0030217	57	5	1.03701	4.82154	0.00301221	0.0375386	860;861;1958;27086;57178	ZMIZ1;RUNX1;FOXP1;EGR1;RUNX2
GO:0001701	in utero embryonic development	http://amigo.geneontology.org/amigo/term/GO:0001701	81	7	1.47365	4.75011	0.000424628	0.0122397	2627;4087;4088;4089;8061;25988;57178	ZMIZ1;FOSL1;HINFP;SMAD3;GATA6;SMAD2;SMAD4
GO:0051098	regulation of binding	http://amigo.geneontology.org/amigo/term/GO:0051098	58	5	1.05521	4.73841	0.0032546	0.0381951	4087;4088;4089;5080;6934	TCF7L2;PAX6;SMAD3;SMAD2;SMAD4
GO:0046649	lymphocyte activation	http://amigo.geneontology.org/amigo/term/GO:0046649	83	7	1.51004	4.63565	0.000494481	0.0140075	196;860;861;1958;4088;27086;57178	ZMIZ1;SMAD3;RUNX1;FOXP1;EGR1;RUNX2;AHR
GO:0009968	negative regulation of signal transduction	http://amigo.geneontology.org/amigo/term/GO:0009968	108	9	1.96487	4.58046	6.88658e-05	0.00490205	467;860;1958;4087;4088;4089;6934;9611;27086	ATF3;TCF7L2;SMAD3;NCOR1;SMAD2;SMAD4;FOXP1;EGR1;RUNX2
GO:0019220	regulation of phosphate metabolic process	http://amigo.geneontology.org/amigo/term/GO:0019220	72	6	1.30991	4.58046	0.00143141	0.0232853	467;1958;4088;4089;5080;9611	ATF3;PAX6;SMAD3;NCOR1;SMAD4;EGR1
GO:0051174	regulation of phosphorus metabolic process	http://amigo.geneontology.org/amigo/term/GO:0051174	72	6	1.30991	4.58046	0.00143141	0.0232853	467;1958;4088;4089;5080;9611	ATF3;PAX6;SMAD3;NCOR1;SMAD4;EGR1
GO:0001816	cytokine production	http://amigo.geneontology.org/amigo/term/GO:0001816	74	6	1.3463	4.45666	0.00165462	0.0256466	861;1958;2627;4088;4089;27086	SMAD3;GATA6;SMAD4;RUNX1;FOXP1;EGR1
GO:0010648	negative regulation of cell communication	http://amigo.geneontology.org/amigo/term/GO:0010648	112	9	2.03764	4.41687	9.22239e-05	0.00522496	467;860;1958;4087;4088;4089;6934;9611;27086	ATF3;TCF7L2;SMAD3;NCOR1;SMAD2;SMAD4;FOXP1;EGR1;RUNX2
GO:0023057	negative regulation of signaling	http://amigo.geneontology.org/amigo/term/GO:0023057	112	9	2.03764	4.41687	9.22239e-05	0.00522496	467;860;1958;4087;4088;4089;6934;9611;27086	ATF3;TCF7L2;SMAD3;NCOR1;SMAD2;SMAD4;FOXP1;EGR1;RUNX2
GO:0045597	positive regulation of cell differentiation	http://amigo.geneontology.org/amigo/term/GO:0045597	176	14	3.20201	4.37226	4.27176e-07	0.000343468	860;861;1523;2353;2627;4086;4087;4088;4089;5080;6925;6934;6938;57178	ZMIZ1;TCF7L2;PAX6;FOS;TCF12;SMAD3;GATA6;SMAD2;SMAD4;TCF4;RUNX1;SMAD1;RUNX2;CUX1
GO:0043933	protein-containing complex subunit organization	http://amigo.geneontology.org/amigo/term/GO:0043933	88	7	1.601	4.37226	0.000710134	0.0173901	4086;4087;4088;4089;6925;6934;8061	TCF7L2;FOSL1;SMAD3;SMAD2;SMAD4;TCF4;SMAD1
GO:0014706	striated muscle tissue development	http://amigo.geneontology.org/amigo/term/GO:0014706	88	7	1.601	4.37226	0.000710134	0.0173901	467;1958;2353;2627;4086;4088;4089	ATF3;FOS;SMAD3;GATA6;SMAD4;SMAD1;EGR1
GO:0022607	cellular component assembly	http://amigo.geneontology.org/amigo/term/GO:0022607	114	9	2.07403	4.33938	0.000106221	0.0056297	861;4086;4087;4088;4089;6925;6934;8061;9611	TCF7L2;FOSL1;SMAD3;NCOR1;SMAD2;SMAD4;TCF4;RUNX1;SMAD1
GO:0001775	cell activation	http://amigo.geneontology.org/amigo/term/GO:0001775	102	8	1.85571	4.31102	0.000298048	0.00995776	196;860;861;1958;4088;4089;27086;57178	ZMIZ1;SMAD3;SMAD4;RUNX1;FOXP1;EGR1;RUNX2;AHR
GO:0060537	muscle tissue development	http://amigo.geneontology.org/amigo/term/GO:0060537	90	7	1.63739	4.2751	0.000815044	0.0178549	467;1958;2353;2627;4086;4088;4089	ATF3;FOS;SMAD3;GATA6;SMAD4;SMAD1;EGR1
GO:0022402	cell cycle process	http://amigo.geneontology.org/amigo/term/GO:0022402	93	7	1.69197	4.13719	0.000995253	0.0199394	2627;4088;5080;5087;6934;9611;25988	PBX1;TCF7L2;PAX6;HINFP;SMAD3;NCOR1;GATA6
GO:0001568	blood vessel development	http://amigo.geneontology.org/amigo/term/GO:0001568	120	9	2.18319	4.12241	0.000159466	0.00748579	196;861;1958;2627;4086;5080;6934;8061;57178	ZMIZ1;TCF7L2;PAX6;FOSL1;GATA6;RUNX1;SMAD1;EGR1;AHR
GO:0044085	cellular component biogenesis	http://amigo.geneontology.org/amigo/term/GO:0044085	121	9	2.20138	4.08834	0.000170224	0.0075589	861;4086;4087;4088;4089;6925;6934;8061;9611	TCF7L2;FOSL1;SMAD3;NCOR1;SMAD2;SMAD4;TCF4;RUNX1;SMAD1
GO:0009967	positive regulation of signal transduction	http://amigo.geneontology.org/amigo/term/GO:0009967	95	7	1.72836	4.05009	0.00113205	0.0208984	467;4087;4088;4089;6934;23090;57178	ATF3;ZMIZ1;TCF7L2;SMAD3;ZNF423;SMAD2;SMAD4
GO:0001655	urogenital system development	http://amigo.geneontology.org/amigo/term/GO:0001655	82	6	1.49184	4.02187	0.00282491	0.0359793	1958;4086;4087;4088;4089;5087	PBX1;SMAD3;SMAD2;SMAD4;SMAD1;EGR1
GO:0051234	establishment of localization	http://amigo.geneontology.org/amigo/term/GO:0051234	137	10	2.49247	4.01208	7.70031e-05	0.00490205	1523;4087;4088;4089;5080;6934;9611;25988;27086;60468	TCF7L2;PAX6;HINFP;SMAD3;NCOR1;SMAD2;SMAD4;FOXP1;BACH2;CUX1
GO:0045321	leukocyte activation	http://amigo.geneontology.org/amigo/term/GO:0045321	96	7	1.74655	4.0079	0.00120583	0.0217712	196;860;861;1958;4088;27086;57178	ZMIZ1;SMAD3;RUNX1;FOXP1;EGR1;RUNX2;AHR
GO:0001944	vasculature development	http://amigo.geneontology.org/amigo/term/GO:0001944	124	9	2.25596	3.98943	0.000206239	0.00847125	196;861;1958;2627;4086;5080;6934;8061;57178	ZMIZ1;TCF7L2;PAX6;FOSL1;GATA6;RUNX1;SMAD1;EGR1;AHR
GO:0072358	cardiovascular system development	http://amigo.geneontology.org/amigo/term/GO:0072358	124	9	2.25596	3.98943	0.000206239	0.00847125	196;861;1958;2627;4086;5080;6934;8061;57178	ZMIZ1;TCF7L2;PAX6;FOSL1;GATA6;RUNX1;SMAD1;EGR1;AHR
GO:0071495	cellular response to endogenous stimulus	http://amigo.geneontology.org/amigo/term/GO:0071495	181	13	3.29297	3.9478	4.5397e-06	0.000684547	196;860;861;1958;2353;2627;4086;4087;4088;4089;9611;23090;27086	FOS;SMAD3;ZNF423;NCOR1;GATA6;SMAD2;SMAD4;RUNX1;FOXP1;SMAD1;EGR1;RUNX2;AHR
GO:0009628	response to abiotic stimulus	http://amigo.geneontology.org/amigo/term/GO:0009628	98	7	1.78294	3.92611	0.00136481	0.0231632	1958;2353;2627;4088;4089;4212;8061	FOSL1;FOS;MEIS2;SMAD3;GATA6;SMAD4;EGR1
GO:0048585	negative regulation of response to stimulus	http://amigo.geneontology.org/amigo/term/GO:0048585	128	9	2.32873	3.86476	0.000264049	0.00985982	467;860;1958;4087;4088;4089;6934;9611;27086	ATF3;TCF7L2;SMAD3;NCOR1;SMAD2;SMAD4;FOXP1;EGR1;RUNX2
GO:0007517	muscle organ development	http://amigo.geneontology.org/amigo/term/GO:0007517	101	7	1.83752	3.80949	0.00163391	0.0256466	467;1958;2353;2627;4088;4089;6938	ATF3;FOS;TCF12;SMAD3;GATA6;SMAD4;EGR1
GO:0006952	defense response	http://amigo.geneontology.org/amigo/term/GO:0006952	88	6	1.601	3.74765	0.00405023	0.0437798	1958;2353;4086;4088;8061;27086	FOSL1;FOS;SMAD3;FOXP1;SMAD1;EGR1
GO:0007049	cell cycle	http://amigo.geneontology.org/amigo/term/GO:0007049	149	10	2.71079	3.68896	0.000159313	0.00748579	196;2627;4088;4212;5080;5087;6934;8061;9611;25988	PBX1;TCF7L2;PAX6;FOSL1;HINFP;MEIS2;SMAD3;NCOR1;GATA6;AHR
GO:0072359	circulatory system development	http://amigo.geneontology.org/amigo/term/GO:0072359	180	12	3.27478	3.66437	2.7726e-05	0.00227769	196;861;1958;2627;4086;4087;4088;4089;5080;6934;8061;57178	ZMIZ1;TCF7L2;PAX6;FOSL1;SMAD3;GATA6;SMAD2;SMAD4;RUNX1;SMAD1;EGR1;AHR
GO:0061061	muscle structure development	http://amigo.geneontology.org/amigo/term/GO:0061061	135	9	2.45609	3.66437	0.000397873	0.0118709	467;1958;2353;2627;4088;4089;6934;6938;25988	ATF3;TCF7L2;HINFP;FOS;TCF12;SMAD3;GATA6;SMAD4;EGR1
GO:0022603	regulation of anatomical structure morphogenesis	http://amigo.geneontology.org/amigo/term/GO:0022603	121	8	2.20138	3.63408	0.000967283	0.0199394	860;861;1523;2627;4086;4089;4781;27086	GATA6;SMAD4;RUNX1;FOXP1;SMAD1;RUNX2;CUX1;NFIB
GO:0010647	positive regulation of cell communication	http://amigo.geneontology.org/amigo/term/GO:0010647	106	7	1.92848	3.6298	0.00217367	0.0297612	467;4087;4088;4089;6934;23090;57178	ATF3;ZMIZ1;TCF7L2;SMAD3;ZNF423;SMAD2;SMAD4
GO:0023056	positive regulation of signaling	http://amigo.geneontology.org/amigo/term/GO:0023056	106	7	1.92848	3.6298	0.00217367	0.0297612	467;4087;4088;4089;6934;23090;57178	ATF3;ZMIZ1;TCF7L2;SMAD3;ZNF423;SMAD2;SMAD4
GO:0014070	response to organic cyclic compound	http://amigo.geneontology.org/amigo/term/GO:0014070	142	9	2.58344	3.48373	0.000584122	0.0157542	196;861;1958;2353;4086;4087;8061;9611;27086	FOSL1;FOS;NCOR1;SMAD2;RUNX1;FOXP1;SMAD1;EGR1;AHR
GO:0002682	regulation of immune system process	http://amigo.geneontology.org/amigo/term/GO:0002682	129	8	2.34693	3.40871	0.00148385	0.0236696	196;861;2353;4088;4212;6938;27086;57178	ZMIZ1;FOS;MEIS2;TCF12;SMAD3;RUNX1;FOXP1;AHR
GO:0033036	macromolecule localization	http://amigo.geneontology.org/amigo/term/GO:0033036	113	7	2.05583	3.40494	0.00315329	0.0375386	4087;4088;5080;6934;9611;25988;27086	TCF7L2;PAX6;HINFP;SMAD3;NCOR1;SMAD2;FOXP1
GO:0008285	negative regulation of cell proliferation	http://amigo.geneontology.org/amigo/term/GO:0008285	114	7	2.07403	3.37508	0.00331737	0.0386556	4086;4087;4088;4089;4781;5080;8061	PAX6;FOSL1;SMAD3;SMAD2;SMAD4;SMAD1;NFIB
GO:0006810	transport	http://amigo.geneontology.org/amigo/term/GO:0006810	131	8	2.38331	3.35667	0.00164266	0.0256466	1523;4087;4088;4089;6934;9611;27086;60468	TCF7L2;SMAD3;NCOR1;SMAD2;SMAD4;FOXP1;BACH2;CUX1
GO:0034097	response to cytokine	http://amigo.geneontology.org/amigo/term/GO:0034097	116	7	2.11041	3.31688	0.00366533	0.0417021	861;1958;2353;4088;4089;5080;8061	PAX6;FOSL1;FOS;SMAD3;SMAD4;RUNX1;EGR1
GO:0035239	tube morphogenesis	http://amigo.geneontology.org/amigo/term/GO:0035239	166	10	3.02008	3.31118	0.00039677	0.0118709	861;2627;4086;4087;4088;4089;4781;5087;27086;57178	PBX1;ZMIZ1;SMAD3;GATA6;SMAD2;SMAD4;RUNX1;FOXP1;SMAD1;NFIB
GO:0051726	regulation of cell cycle	http://amigo.geneontology.org/amigo/term/GO:0051726	117	7	2.12861	3.28854	0.00384956	0.0425154	2627;4088;4212;5087;6934;8061;25988	PBX1;TCF7L2;FOSL1;HINFP;MEIS2;SMAD3;GATA6
GO:0002520	immune system development	http://amigo.geneontology.org/amigo/term/GO:0002520	176	10	3.20201	3.12304	0.00064279	0.0167635	860;861;1958;2353;4088;4212;5087;6938;27086;57178	PBX1;ZMIZ1;FOS;MEIS2;TCF12;SMAD3;RUNX1;FOXP1;EGR1;RUNX2
GO:0009605	response to external stimulus	http://amigo.geneontology.org/amigo/term/GO:0009605	160	9	2.91092	3.09181	0.00141503	0.0232853	467;2353;4088;4089;4212;4781;5080;8061;27086	ATF3;PAX6;FOSL1;FOS;MEIS2;SMAD3;SMAD4;FOXP1;NFIB
GO:0030097	hemopoiesis	http://amigo.geneontology.org/amigo/term/GO:0030097	161	9	2.92911	3.07261	0.00148062	0.0236696	860;861;1958;2353;4212;5087;6938;27086;57178	PBX1;ZMIZ1;FOS;MEIS2;TCF12;RUNX1;FOXP1;EGR1;RUNX2
GO:0043412	macromolecule modification	http://amigo.geneontology.org/amigo/term/GO:0043412	181	10	3.29297	3.03677	0.000807395	0.0178549	467;1523;1958;2353;4086;4087;4088;4089;5080;9611	ATF3;PAX6;FOS;SMAD3;NCOR1;SMAD2;SMAD4;SMAD1;EGR1;CUX1
GO:0048584	positive regulation of response to stimulus	http://amigo.geneontology.org/amigo/term/GO:0048584	145	8	2.63802	3.03258	0.00317581	0.0375386	467;861;4087;4088;4089;6934;23090;57178	ATF3;ZMIZ1;TCF7L2;SMAD3;ZNF423;SMAD2;SMAD4;RUNX1
GO:0043009	chordate embryonic development	http://amigo.geneontology.org/amigo/term/GO:0043009	183	10	3.32936	3.00358	0.000882446	0.0188293	860;2627;4087;4088;4089;5080;5087;8061;25988;57178	PBX1;ZMIZ1;PAX6;FOSL1;HINFP;SMAD3;GATA6;SMAD2;SMAD4;RUNX2
GO:0009792	embryo development ending in birth or egg hatching	http://amigo.geneontology.org/amigo/term/GO:0009792	186	10	3.38394	2.95514	0.0010059	0.0199394	860;2627;4087;4088;4089;5080;5087;8061;25988;57178	PBX1;ZMIZ1;PAX6;FOSL1;HINFP;SMAD3;GATA6;SMAD2;SMAD4;RUNX2
GO:0065009	regulation of molecular function	http://amigo.geneontology.org/amigo/term/GO:0065009	150	8	2.72898	2.93149	0.00393897	0.0431448	1958;2353;4087;4088;4089;5080;6934;8061	TCF7L2;PAX6;FOSL1;FOS;SMAD3;SMAD2;SMAD4;EGR1
GO:0006464	cellular protein modification process	http://amigo.geneontology.org/amigo/term/GO:0006464	171	9	3.11104	2.89292	0.00228397	0.0302625	467;1523;1958;4086;4087;4088;4089;5080;9611	ATF3;PAX6;SMAD3;NCOR1;SMAD2;SMAD4;SMAD1;EGR1;CUX1
GO:0036211	protein modification process	http://amigo.geneontology.org/amigo/term/GO:0036211	171	9	3.11104	2.89292	0.00228397	0.0302625	467;1523;1958;4086;4087;4088;4089;5080;9611	ATF3;PAX6;SMAD3;NCOR1;SMAD2;SMAD4;SMAD1;EGR1;CUX1
GO:0048534	hematopoietic or lymphoid organ development	http://amigo.geneontology.org/amigo/term/GO:0048534	174	9	3.16562	2.84304	0.00258407	0.0334302	860;861;1958;2353;4212;5087;6938;27086;57178	PBX1;ZMIZ1;FOS;MEIS2;TCF12;RUNX1;FOXP1;EGR1;RUNX2
GO:0048598	embryonic morphogenesis	http://amigo.geneontology.org/amigo/term/GO:0048598	183	9	3.32936	2.70322	0.00368034	0.0417021	860;2627;4086;4087;4088;4089;5013;5080;5087	PBX1;PAX6;SMAD3;GATA6;SMAD2;SMAD4;OTX1;SMAD1;RUNX2
GO:0051704	multi-organism process	http://amigo.geneontology.org/amigo/term/GO:0051704	185	9	3.36575	2.674	0.00396839	0.0431792	2353;4086;4088;4089;4781;8061;27086;27125;57178	ZMIZ1;FOSL1;FOS;SMAD3;SMAD4;FOXP1;SMAD1;AFF4;NFIB
GO:0010941	regulation of cell death	http://amigo.geneontology.org/amigo/term/GO:0010941	186	9	3.38394	2.65962	0.00411902	0.0439452	467;1958;2353;2627;4088;4089;6934;8061;27086	ATF3;TCF7L2;FOSL1;FOS;SMAD3;GATA6;SMAD4;FOXP1;EGR1
GO:0051241	negative regulation of multicellular organismal process	http://amigo.geneontology.org/amigo/term/GO:0051241	186	9	3.38394	2.65962	0.00411902	0.0439452	861;2627;4088;4089;4212;4781;5080;5087;23090	PBX1;PAX6;MEIS2;SMAD3;ZNF423;GATA6;SMAD4;RUNX1;NFIB

## Sheet: BCell
geneSet	description	link	size	overlap	expect	enrichmentRatio	pValue	FDR	overlapId	userId
GO:0034340	response to type I interferon	http://amigo.geneontology.org/amigo/term/GO:0034340	13	4	0.154956	25.8138	9.65936e-06	0.00529011	3394;3659;3662;6773	STAT2;IRF8;IRF1;IRF4
GO:0060337	type I interferon signaling pathway	http://amigo.geneontology.org/amigo/term/GO:0060337	13	4	0.154956	25.8138	9.65936e-06	0.00529011	3394;3659;3662;6773	STAT2;IRF8;IRF1;IRF4
GO:0071357	cellular response to type I interferon	http://amigo.geneontology.org/amigo/term/GO:0071357	13	4	0.154956	25.8138	9.65936e-06	0.00529011	3394;3659;3662;6773	STAT2;IRF8;IRF1;IRF4
GO:0098542	defense response to other organism	http://amigo.geneontology.org/amigo/term/GO:0098542	23	4	0.274153	14.5904	0.000110877	0.036434	3394;3659;3662;6773	STAT2;IRF8;IRF1;IRF4
GO:0034097	response to cytokine	http://amigo.geneontology.org/amigo/term/GO:0034097	116	8	1.38269	5.78584	2.38115e-05	0.00978057	1385;2113;3394;3659;3662;3899;6773;9774	ETS1;STAT2;IRF8;AFF3;CREB1;IRF1;IRF4;BCLAF1

## Sheet: BJ
geneSet	description	link	size	overlap	expect	enrichmentRatio	pValue	FDR	overlapId	userId
GO:0030500	regulation of bone mineralization	http://amigo.geneontology.org/amigo/term/GO:0030500	10	4	0.131744	30.3619	4.45435e-06	0.000760648	3091;4088;7291;116039	HIF1A;SMAD3;TWIST1;OSR2
GO:0032602	chemokine production	http://amigo.geneontology.org/amigo/term/GO:0032602	10	4	0.131744	30.3619	4.45435e-06	0.000760648	3091;6591;7291;9314	HIF1A;TWIST1;SNAI2;KLF4
GO:0030279	negative regulation of ossification	http://amigo.geneontology.org/amigo/term/GO:0030279	14	5	0.184442	27.1088	4.43097e-07	0.000242669	3091;3516;4088;7291;117581	HIF1A;SMAD3;TWIST2;RBPJ;TWIST1
GO:0070167	regulation of biomineral tissue development	http://amigo.geneontology.org/amigo/term/GO:0070167	12	4	0.158093	25.3016	1.03205e-05	0.00113044	3091;4088;7291;116039	HIF1A;SMAD3;TWIST1;OSR2
GO:0030282	bone mineralization	http://amigo.geneontology.org/amigo/term/GO:0030282	13	4	0.171267	23.3553	1.47797e-05	0.00134906	3091;4088;7291;116039	HIF1A;SMAD3;TWIST1;OSR2
GO:0060317	cardiac epithelial to mesenchymal transition	http://amigo.geneontology.org/amigo/term/GO:0060317	10	3	0.131744	22.7714	0.000223171	0.00681369	3516;6591;7291	RBPJ;TWIST1;SNAI2
GO:0003176	aortic valve development	http://amigo.geneontology.org/amigo/term/GO:0003176	10	3	0.131744	22.7714	0.000223171	0.00681369	3516;6591;7291	RBPJ;TWIST1;SNAI2
GO:0097191	extrinsic apoptotic signaling pathway	http://amigo.geneontology.org/amigo/term/GO:0097191	12	3	0.158093	18.9762	0.000402236	0.00944105	367;4088;6591	SMAD3;SNAI2;AR
GO:0006875	cellular metal ion homeostasis	http://amigo.geneontology.org/amigo/term/GO:0006875	13	3	0.171267	17.5165	0.000518473	0.0112086	3091;4088;7421	VDR;HIF1A;SMAD3
GO:0048771	tissue remodeling	http://amigo.geneontology.org/amigo/term/GO:0048771	13	3	0.171267	17.5165	0.000518473	0.0112086	3091;3516;7421	VDR;HIF1A;RBPJ
GO:1905314	semi-lunar valve development	http://amigo.geneontology.org/amigo/term/GO:1905314	13	3	0.171267	17.5165	0.000518473	0.0112086	3516;6591;7291	RBPJ;TWIST1;SNAI2
GO:0001837	epithelial to mesenchymal transition	http://amigo.geneontology.org/amigo/term/GO:0001837	28	6	0.368883	16.2653	7.56946e-07	0.000310915	2295;3091;3516;4088;6591;7291	HIF1A;SMAD3;RBPJ;FOXF2;TWIST1;SNAI2
GO:0006873	cellular ion homeostasis	http://amigo.geneontology.org/amigo/term/GO:0006873	14	3	0.184442	16.2653	0.00065428	0.011816	3091;4088;7421	VDR;HIF1A;SMAD3
GO:0030003	cellular cation homeostasis	http://amigo.geneontology.org/amigo/term/GO:0030003	14	3	0.184442	16.2653	0.00065428	0.011816	3091;4088;7421	VDR;HIF1A;SMAD3
GO:2000377	regulation of reactive oxygen species metabolic process	http://amigo.geneontology.org/amigo/term/GO:2000377	14	3	0.184442	16.2653	0.00065428	0.011816	3091;4088;9314	HIF1A;SMAD3;KLF4
GO:0003203	endocardial cushion morphogenesis	http://amigo.geneontology.org/amigo/term/GO:0003203	14	3	0.184442	16.2653	0.00065428	0.011816	3516;6591;7291	RBPJ;TWIST1;SNAI2
GO:0035116	embryonic hindlimb morphogenesis	http://amigo.geneontology.org/amigo/term/GO:0035116	14	3	0.184442	16.2653	0.00065428	0.011816	5916;7291;116039	RARG;TWIST1;OSR2
GO:0031214	biomineral tissue development	http://amigo.geneontology.org/amigo/term/GO:0031214	19	4	0.250314	15.9799	7.60885e-05	0.00324975	3091;4088;7291;116039	HIF1A;SMAD3;TWIST1;OSR2
GO:0072593	reactive oxygen species metabolic process	http://amigo.geneontology.org/amigo/term/GO:0072593	15	3	0.197616	15.181	0.000810916	0.0124753	3091;4088;9314	HIF1A;SMAD3;KLF4
GO:0031076	embryonic camera-type eye development	http://amigo.geneontology.org/amigo/term/GO:0031076	15	3	0.197616	15.181	0.000810916	0.0124753	2295;5916;7291	RARG;FOXF2;TWIST1
GO:0034330	cell junction organization	http://amigo.geneontology.org/amigo/term/GO:0034330	10	2	0.131744	15.181	0.00698323	0.0480644	4088;6591	SMAD3;SNAI2
GO:0010718	positive regulation of epithelial to mesenchymal transition	http://amigo.geneontology.org/amigo/term/GO:0010718	10	2	0.131744	15.181	0.00698323	0.0480644	4088;7291	SMAD3;TWIST1
GO:2001236	regulation of extrinsic apoptotic signaling pathway	http://amigo.geneontology.org/amigo/term/GO:2001236	10	2	0.131744	15.181	0.00698323	0.0480644	367;6591	SNAI2;AR
GO:2000679	positive regulation of transcription regulatory region DNA binding	http://amigo.geneontology.org/amigo/term/GO:2000679	10	2	0.131744	15.181	0.00698323	0.0480644	7291;9314	TWIST1;KLF4
GO:2001243	negative regulation of intrinsic apoptotic signaling pathway	http://amigo.geneontology.org/amigo/term/GO:2001243	10	2	0.131744	15.181	0.00698323	0.0480644	3091;6591	HIF1A;SNAI2
GO:0048806	genitalia development	http://amigo.geneontology.org/amigo/term/GO:0048806	10	2	0.131744	15.181	0.00698323	0.0480644	367;2295	FOXF2;AR
GO:0072132	mesenchyme morphogenesis	http://amigo.geneontology.org/amigo/term/GO:0072132	21	4	0.276662	14.458	0.000115483	0.00456992	3516;4088;6591;7291	SMAD3;RBPJ;TWIST1;SNAI2
GO:0055065	metal ion homeostasis	http://amigo.geneontology.org/amigo/term/GO:0055065	16	3	0.21079	14.2321	0.00098959	0.0145169	3091;4088;7421	VDR;HIF1A;SMAD3
GO:0048048	embryonic eye morphogenesis	http://amigo.geneontology.org/amigo/term/GO:0048048	16	3	0.21079	14.2321	0.00098959	0.0145169	2295;5916;7291	RARG;FOXF2;TWIST1
GO:0030278	regulation of ossification	http://amigo.geneontology.org/amigo/term/GO:0030278	38	7	0.500627	13.9825	2.25063e-07	0.000191086	3091;3516;4088;6591;7291;116039;117581	HIF1A;SMAD3;TWIST2;RBPJ;TWIST1;SNAI2;OSR2
GO:0032102	negative regulation of response to external stimulus	http://amigo.geneontology.org/amigo/term/GO:0032102	17	3	0.223965	13.395	0.00119146	0.0149433	4088;6591;9314	SMAD3;SNAI2;KLF4
GO:0055080	cation homeostasis	http://amigo.geneontology.org/amigo/term/GO:0055080	17	3	0.223965	13.395	0.00119146	0.0149433	3091;4088;7421	VDR;HIF1A;SMAD3
GO:0098771	inorganic ion homeostasis	http://amigo.geneontology.org/amigo/term/GO:0098771	17	3	0.223965	13.395	0.00119146	0.0149433	3091;4088;7421	VDR;HIF1A;SMAD3
GO:0014020	primary neural tube formation	http://amigo.geneontology.org/amigo/term/GO:0014020	17	3	0.223965	13.395	0.00119146	0.0149433	3091;5916;7291	RARG;HIF1A;TWIST1
GO:0003197	endocardial cushion development	http://amigo.geneontology.org/amigo/term/GO:0003197	17	3	0.223965	13.395	0.00119146	0.0149433	3516;6591;7291	RBPJ;TWIST1;SNAI2
GO:1902895	positive regulation of pri-miRNA transcription by RNA polymerase II	http://amigo.geneontology.org/amigo/term/GO:1902895	17	3	0.223965	13.395	0.00119146	0.0149433	3091;4088;7003	TEAD1;HIF1A;SMAD3
GO:0061614	pri-miRNA transcription by RNA polymerase II	http://amigo.geneontology.org/amigo/term/GO:0061614	29	5	0.382058	13.087	2.31492e-05	0.00165233	3091;4088;7003;8061;9314	TEAD1;FOSL1;HIF1A;SMAD3;KLF4
GO:0110110	positive regulation of animal organ morphogenesis	http://amigo.geneontology.org/amigo/term/GO:0110110	24	4	0.316186	12.6508	0.000199803	0.00681369	367;3516;7291;7421	VDR;RBPJ;TWIST1;AR
GO:0016579	protein deubiquitination	http://amigo.geneontology.org/amigo/term/GO:0016579	18	3	0.237139	12.6508	0.00141763	0.0162879	367;3091;4088	HIF1A;SMAD3;AR
GO:0070646	protein modification by small protein removal	http://amigo.geneontology.org/amigo/term/GO:0070646	18	3	0.237139	12.6508	0.00141763	0.0162879	367;3091;4088	HIF1A;SMAD3;AR
GO:0014032	neural crest cell development	http://amigo.geneontology.org/amigo/term/GO:0014032	18	3	0.237139	12.6508	0.00141763	0.0162879	3091;6591;7291	HIF1A;TWIST1;SNAI2
GO:0048864	stem cell development	http://amigo.geneontology.org/amigo/term/GO:0048864	18	3	0.237139	12.6508	0.00141763	0.0162879	3091;6591;7291	HIF1A;TWIST1;SNAI2
GO:0035137	hindlimb morphogenesis	http://amigo.geneontology.org/amigo/term/GO:0035137	18	3	0.237139	12.6508	0.00141763	0.0162879	5916;7291;116039	RARG;TWIST1;OSR2
GO:0001841	neural tube formation	http://amigo.geneontology.org/amigo/term/GO:0001841	19	3	0.250314	11.985	0.00166917	0.0181619	3091;5916;7291	RARG;HIF1A;TWIST1
GO:0045766	positive regulation of angiogenesis	http://amigo.geneontology.org/amigo/term/GO:0045766	19	3	0.250314	11.985	0.00166917	0.0181619	3091;7291;9314	HIF1A;TWIST1;KLF4
GO:2001234	negative regulation of apoptotic signaling pathway	http://amigo.geneontology.org/amigo/term/GO:2001234	19	3	0.250314	11.985	0.00166917	0.0181619	367;3091;6591	HIF1A;SNAI2;AR
GO:0032330	regulation of chondrocyte differentiation	http://amigo.geneontology.org/amigo/term/GO:0032330	19	3	0.250314	11.985	0.00166917	0.0181619	4088;5916;6591	RARG;SMAD3;SNAI2
GO:0071456	cellular response to hypoxia	http://amigo.geneontology.org/amigo/term/GO:0071456	19	3	0.250314	11.985	0.00166917	0.0181619	3091;3516;7291	HIF1A;RBPJ;TWIST1
GO:1904018	positive regulation of vasculature development	http://amigo.geneontology.org/amigo/term/GO:1904018	20	3	0.263488	11.3857	0.00194709	0.0202473	3091;7291;9314	HIF1A;TWIST1;KLF4
GO:0014031	mesenchymal cell development	http://amigo.geneontology.org/amigo/term/GO:0014031	20	3	0.263488	11.3857	0.00194709	0.0202473	3091;6591;7291	HIF1A;TWIST1;SNAI2
GO:0050680	negative regulation of epithelial cell proliferation	http://amigo.geneontology.org/amigo/term/GO:0050680	20	3	0.263488	11.3857	0.00194709	0.0202473	367;6591;7421	VDR;SNAI2;AR
GO:0036294	cellular response to decreased oxygen levels	http://amigo.geneontology.org/amigo/term/GO:0036294	20	3	0.263488	11.3857	0.00194709	0.0202473	3091;3516;7291	HIF1A;RBPJ;TWIST1
GO:0045667	regulation of osteoblast differentiation	http://amigo.geneontology.org/amigo/term/GO:0045667	27	4	0.355709	11.2451	0.000321574	0.00800525	4088;6591;7291;117581	SMAD3;TWIST2;TWIST1;SNAI2
GO:2000147	positive regulation of cell motility	http://amigo.geneontology.org/amigo/term/GO:2000147	35	5	0.461104	10.8435	6.01378e-05	0.0030877	3091;4088;6591;7291;117581	HIF1A;SMAD3;TWIST2;TWIST1;SNAI2
GO:0060070	canonical Wnt signaling pathway	http://amigo.geneontology.org/amigo/term/GO:0060070	35	5	0.461104	10.8435	6.01378e-05	0.0030877	3516;4088;5916;6591;9314	RARG;SMAD3;RBPJ;SNAI2;KLF4
GO:0044706	multi-multicellular organism process	http://amigo.geneontology.org/amigo/term/GO:0044706	28	4	0.368883	10.8435	0.00037195	0.00898696	367;7421;8061;23764	FOSL1;VDR;MAFF;AR
GO:0014033	neural crest cell differentiation	http://amigo.geneontology.org/amigo/term/GO:0014033	21	3	0.276662	10.8435	0.00225236	0.0220276	3091;6591;7291	HIF1A;TWIST1;SNAI2
GO:0045926	negative regulation of growth	http://amigo.geneontology.org/amigo/term/GO:0045926	21	3	0.276662	10.8435	0.00225236	0.0220276	3091;4088;4211	HIF1A;SMAD3;MEIS1
GO:0061180	mammary gland epithelium development	http://amigo.geneontology.org/amigo/term/GO:0061180	21	3	0.276662	10.8435	0.00225236	0.0220276	367;3091;7421	VDR;HIF1A;AR
GO:0040017	positive regulation of locomotion	http://amigo.geneontology.org/amigo/term/GO:0040017	36	5	0.474279	10.5423	6.92464e-05	0.00324975	3091;4088;6591;7291;117581	HIF1A;SMAD3;TWIST2;TWIST1;SNAI2
GO:0051272	positive regulation of cellular component movement	http://amigo.geneontology.org/amigo/term/GO:0051272	36	5	0.474279	10.5423	6.92464e-05	0.00324975	3091;4088;6591;7291;117581	HIF1A;SMAD3;TWIST2;TWIST1;SNAI2
GO:0051222	positive regulation of protein transport	http://amigo.geneontology.org/amigo/term/GO:0051222	22	3	0.289837	10.3506	0.0025859	0.0236035	3091;4088;7291	HIF1A;SMAD3;TWIST1
GO:0050801	ion homeostasis	http://amigo.geneontology.org/amigo/term/GO:0050801	22	3	0.289837	10.3506	0.0025859	0.0236035	3091;4088;7421	VDR;HIF1A;SMAD3
GO:0003170	heart valve development	http://amigo.geneontology.org/amigo/term/GO:0003170	22	3	0.289837	10.3506	0.0025859	0.0236035	3516;6591;7291	RBPJ;TWIST1;SNAI2
GO:0061035	regulation of cartilage development	http://amigo.geneontology.org/amigo/term/GO:0061035	22	3	0.289837	10.3506	0.0025859	0.0236035	4088;5916;6591	RARG;SMAD3;SNAI2
GO:0048762	mesenchymal cell differentiation	http://amigo.geneontology.org/amigo/term/GO:0048762	45	6	0.592848	10.1206	1.42303e-05	0.00134906	2295;3091;3516;4088;6591;7291	HIF1A;SMAD3;RBPJ;FOXF2;TWIST1;SNAI2
GO:0002062	chondrocyte differentiation	http://amigo.geneontology.org/amigo/term/GO:0002062	30	4	0.395232	10.1206	0.000489329	0.0110133	4088;5916;6591;116039	RARG;SMAD3;SNAI2;OSR2
GO:0017144	drug metabolic process	http://amigo.geneontology.org/amigo/term/GO:0017144	23	3	0.303011	9.90062	0.0029486	0.0260459	3091;4088;9314	HIF1A;SMAD3;KLF4
GO:0048593	camera-type eye morphogenesis	http://amigo.geneontology.org/amigo/term/GO:0048593	31	4	0.408407	9.79416	0.000556998	0.0114393	2295;3091;4211;7291	HIF1A;MEIS1;FOXF2;TWIST1
GO:0071453	cellular response to oxygen levels	http://amigo.geneontology.org/amigo/term/GO:0071453	24	3	0.316186	9.4881	0.00334128	0.0284442	3091;3516;7291	HIF1A;RBPJ;TWIST1
GO:1902893	regulation of pri-miRNA transcription by RNA polymerase II	http://amigo.geneontology.org/amigo/term/GO:1902893	24	3	0.316186	9.4881	0.00334128	0.0284442	3091;4088;7003	TEAD1;HIF1A;SMAD3
GO:0048592	eye morphogenesis	http://amigo.geneontology.org/amigo/term/GO:0048592	40	5	0.526976	9.4881	0.000116821	0.00456992	2295;3091;4211;5916;7291	RARG;HIF1A;MEIS1;FOXF2;TWIST1
GO:0009913	epidermal cell differentiation	http://amigo.geneontology.org/amigo/term/GO:0009913	32	4	0.421581	9.4881	0.000631102	0.011816	3516;7421;9314;23764	VDR;MAFF;RBPJ;KLF4
GO:0022612	gland morphogenesis	http://amigo.geneontology.org/amigo/term/GO:0022612	32	4	0.421581	9.4881	0.000631102	0.011816	367;5916;6591;7421	VDR;RARG;SNAI2;AR
GO:0030335	positive regulation of cell migration	http://amigo.geneontology.org/amigo/term/GO:0030335	33	4	0.434755	9.20058	0.000711983	0.011816	3091;4088;6591;117581	HIF1A;SMAD3;TWIST2;SNAI2
GO:0001666	response to hypoxia	http://amigo.geneontology.org/amigo/term/GO:0001666	33	4	0.434755	9.20058	0.000711983	0.011816	3091;3516;4088;7291	HIF1A;SMAD3;RBPJ;TWIST1
GO:1902532	negative regulation of intracellular signal transduction	http://amigo.geneontology.org/amigo/term/GO:1902532	33	4	0.434755	9.20058	0.000711983	0.011816	3091;6591;7291;9314	HIF1A;TWIST1;SNAI2;KLF4
GO:0016202	regulation of striated muscle tissue development	http://amigo.geneontology.org/amigo/term/GO:0016202	33	4	0.434755	9.20058	0.000711983	0.011816	3516;4088;4211;7291	SMAD3;MEIS1;RBPJ;TWIST1
GO:1901861	regulation of muscle tissue development	http://amigo.geneontology.org/amigo/term/GO:1901861	33	4	0.434755	9.20058	0.000711983	0.011816	3516;4088;4211;7291	SMAD3;MEIS1;RBPJ;TWIST1
GO:0050679	positive regulation of epithelial cell proliferation	http://amigo.geneontology.org/amigo/term/GO:0050679	33	4	0.434755	9.20058	0.000711983	0.011816	367;3091;7291;116039	HIF1A;TWIST1;OSR2;AR
GO:0060349	bone morphogenesis	http://amigo.geneontology.org/amigo/term/GO:0060349	25	3	0.32936	9.10857	0.00376475	0.0309274	5916;7291;116039	RARG;TWIST1;OSR2
GO:0007565	female pregnancy	http://amigo.geneontology.org/amigo/term/GO:0007565	25	3	0.32936	9.10857	0.00376475	0.0309274	367;7421;8061	FOSL1;VDR;AR
GO:0060828	regulation of canonical Wnt signaling pathway	http://amigo.geneontology.org/amigo/term/GO:0060828	25	3	0.32936	9.10857	0.00376475	0.0309274	3516;4088;6591	SMAD3;RBPJ;SNAI2
GO:0036293	response to decreased oxygen levels	http://amigo.geneontology.org/amigo/term/GO:0036293	34	4	0.44793	8.92997	0.000799982	0.0124753	3091;3516;4088;7291	HIF1A;SMAD3;RBPJ;TWIST1
GO:0048634	regulation of muscle organ development	http://amigo.geneontology.org/amigo/term/GO:0048634	34	4	0.44793	8.92997	0.000799982	0.0124753	3516;4088;4211;7291	SMAD3;MEIS1;RBPJ;TWIST1
GO:0060021	roof of mouth development	http://amigo.geneontology.org/amigo/term/GO:0060021	34	4	0.44793	8.92997	0.000799982	0.0124753	2295;6591;7291;116039	FOXF2;TWIST1;SNAI2;OSR2
GO:1901654	response to ketone	http://amigo.geneontology.org/amigo/term/GO:1901654	26	3	0.342535	8.75824	0.00421977	0.0343222	367;8061;9314	FOSL1;KLF4;AR
GO:0001503	ossification	http://amigo.geneontology.org/amigo/term/GO:0001503	61	7	0.803639	8.71038	6.48873e-06	0.000821353	3091;3516;4088;6591;7291;116039;117581	HIF1A;SMAD3;TWIST2;RBPJ;TWIST1;SNAI2;OSR2
GO:0035265	organ growth	http://amigo.geneontology.org/amigo/term/GO:0035265	36	4	0.474279	8.43386	0.000998721	0.0145212	367;3516;4211;5916	RARG;MEIS1;RBPJ;AR
GO:1904951	positive regulation of establishment of protein localization	http://amigo.geneontology.org/amigo/term/GO:1904951	27	3	0.355709	8.43386	0.00470704	0.036827	3091;4088;7291	HIF1A;SMAD3;TWIST1
GO:0050678	regulation of epithelial cell proliferation	http://amigo.geneontology.org/amigo/term/GO:0050678	64	7	0.843162	8.30208	9.02207e-06	0.0010588	367;3091;4088;6591;7291;7421;116039	VDR;HIF1A;SMAD3;TWIST1;SNAI2;OSR2;AR
GO:0043010	camera-type eye development	http://amigo.geneontology.org/amigo/term/GO:0043010	74	8	0.974906	8.20592	1.84952e-06	0.000591435	2295;3091;4088;4211;5916;7291;9314;116039	RARG;HIF1A;SMAD3;MEIS1;FOXF2;TWIST1;OSR2;KLF4
GO:0016331	morphogenesis of embryonic epithelium	http://amigo.geneontology.org/amigo/term/GO:0016331	37	4	0.487453	8.20592	0.00111016	0.0149433	367;3091;5916;7291	RARG;HIF1A;TWIST1;AR
GO:0060341	regulation of cellular localization	http://amigo.geneontology.org/amigo/term/GO:0060341	28	3	0.368883	8.13265	0.00522725	0.0395778	367;3091;4088	HIF1A;SMAD3;AR
GO:0044089	positive regulation of cellular component biogenesis	http://amigo.geneontology.org/amigo/term/GO:0044089	28	3	0.368883	8.13265	0.00522725	0.0395778	4088;7291;8061	FOSL1;SMAD3;TWIST1
GO:0070482	response to oxygen levels	http://amigo.geneontology.org/amigo/term/GO:0070482	38	4	0.500627	7.98997	0.0012301	0.015311	3091;3516;4088;7291	HIF1A;SMAD3;RBPJ;TWIST1
GO:2000027	regulation of animal organ morphogenesis	http://amigo.geneontology.org/amigo/term/GO:2000027	48	5	0.632371	7.90675	0.000283968	0.00742182	367;3516;6591;7291;7421	VDR;RBPJ;TWIST1;SNAI2;AR
GO:0031668	cellular response to extracellular stimulus	http://amigo.geneontology.org/amigo/term/GO:0031668	29	3	0.382058	7.85222	0.00578104	0.0427849	6591;7421;8061	FOSL1;VDR;SNAI2
GO:0062012	regulation of small molecule metabolic process	http://amigo.geneontology.org/amigo/term/GO:0062012	39	4	0.513802	7.7851	0.0013589	0.0162879	3091;6591;7291;7421	VDR;HIF1A;TWIST1;SNAI2
GO:0060348	bone development	http://amigo.geneontology.org/amigo/term/GO:0060348	39	4	0.513802	7.7851	0.0013589	0.0162879	4211;5916;7291;116039	RARG;MEIS1;TWIST1;OSR2
GO:2001233	regulation of apoptotic signaling pathway	http://amigo.geneontology.org/amigo/term/GO:2001233	40	4	0.526976	7.59048	0.00149691	0.0170793	367;3091;4088;6591	HIF1A;SMAD3;SNAI2;AR
GO:0007169	transmembrane receptor protein tyrosine kinase signaling pathway	http://amigo.geneontology.org/amigo/term/GO:0007169	30	3	0.395232	7.59048	0.00636901	0.0456604	367;3091;3516	HIF1A;RBPJ;AR
GO:0090287	regulation of cellular response to growth factor stimulus	http://amigo.geneontology.org/amigo/term/GO:0090287	30	3	0.395232	7.59048	0.00636901	0.0456604	3091;3516;4088	HIF1A;SMAD3;RBPJ
GO:0001649	osteoblast differentiation	http://amigo.geneontology.org/amigo/term/GO:0001649	41	4	0.540151	7.40534	0.00164447	0.0181619	4088;6591;7291;117581	SMAD3;TWIST2;TWIST1;SNAI2
GO:2000145	regulation of cell motility	http://amigo.geneontology.org/amigo/term/GO:2000145	62	6	0.816813	7.34562	9.33103e-05	0.00383272	3091;4088;6591;7291;9314;117581	HIF1A;SMAD3;TWIST2;TWIST1;SNAI2;KLF4
GO:0003151	outflow tract morphogenesis	http://amigo.geneontology.org/amigo/term/GO:0003151	31	3	0.408407	7.34562	0.00699172	0.0480644	3091;3516;7291	HIF1A;RBPJ;TWIST1
GO:0001654	eye development	http://amigo.geneontology.org/amigo/term/GO:0001654	84	8	1.10665	7.22902	4.96017e-06	0.000760648	2295;3091;4088;4211;5916;7291;9314;116039	RARG;HIF1A;SMAD3;MEIS1;FOXF2;TWIST1;OSR2;KLF4
GO:0150063	visual system development	http://amigo.geneontology.org/amigo/term/GO:0150063	84	8	1.10665	7.22902	4.96017e-06	0.000760648	2295;3091;4088;4211;5916;7291;9314;116039	RARG;HIF1A;SMAD3;MEIS1;FOXF2;TWIST1;OSR2;KLF4
GO:0001816	cytokine production	http://amigo.geneontology.org/amigo/term/GO:0001816	74	7	0.974906	7.18018	2.41363e-05	0.00165233	3091;3516;4088;6591;7291;9314;10725	HIF1A;SMAD3;NFAT5;RBPJ;TWIST1;SNAI2;KLF4
GO:0050673	epithelial cell proliferation	http://amigo.geneontology.org/amigo/term/GO:0050673	74	7	0.974906	7.18018	2.41363e-05	0.00165233	367;3091;4088;6591;7291;7421;116039	VDR;HIF1A;SMAD3;TWIST1;SNAI2;OSR2;AR
GO:0002009	morphogenesis of an epithelium	http://amigo.geneontology.org/amigo/term/GO:0002009	107	10	1.40966	7.0939	2.32607e-07	0.000191086	367;2295;3091;3516;4088;5916;6591;7291;7421;9314	VDR;RARG;HIF1A;SMAD3;RBPJ;FOXF2;TWIST1;SNAI2;KLF4;AR
GO:0042060	wound healing	http://amigo.geneontology.org/amigo/term/GO:0042060	43	4	0.566499	7.06091	0.00196968	0.0202966	2004;3091;4088;23764	ELK3;HIF1A;SMAD3;MAFF
GO:0048880	sensory system development	http://amigo.geneontology.org/amigo/term/GO:0048880	87	8	1.14617	6.97975	6.49884e-06	0.000821353	2295;3091;4088;4211;5916;7291;9314;116039	RARG;HIF1A;SMAD3;MEIS1;FOXF2;TWIST1;OSR2;KLF4
GO:0040012	regulation of locomotion	http://amigo.geneontology.org/amigo/term/GO:0040012	66	6	0.869511	6.90043	0.000133405	0.00509733	3091;4088;6591;7291;9314;117581	HIF1A;SMAD3;TWIST2;TWIST1;SNAI2;KLF4
GO:0019216	regulation of lipid metabolic process	http://amigo.geneontology.org/amigo/term/GO:0019216	44	4	0.579674	6.90043	0.00214801	0.0215194	6591;7291;7421;9314	VDR;TWIST1;SNAI2;KLF4
GO:0001890	placenta development	http://amigo.geneontology.org/amigo/term/GO:0001890	44	4	0.579674	6.90043	0.00214801	0.0215194	3091;3516;7421;8061	FOSL1;VDR;HIF1A;RBPJ
GO:0051270	regulation of cellular component movement	http://amigo.geneontology.org/amigo/term/GO:0051270	67	6	0.882685	6.79744	0.000145314	0.00530558	3091;4088;6591;7291;9314;117581	HIF1A;SMAD3;TWIST2;TWIST1;SNAI2;KLF4
GO:0060485	mesenchyme development	http://amigo.geneontology.org/amigo/term/GO:0060485	67	6	0.882685	6.79744	0.000145314	0.00530558	2295;3091;3516;4088;6591;7291	HIF1A;SMAD3;RBPJ;FOXF2;TWIST1;SNAI2
GO:0051216	cartilage development	http://amigo.geneontology.org/amigo/term/GO:0051216	56	5	0.737767	6.77721	0.000591651	0.011816	3091;4088;5916;6591;116039	RARG;HIF1A;SMAD3;SNAI2;OSR2
GO:0006954	inflammatory response	http://amigo.geneontology.org/amigo/term/GO:0006954	45	4	0.592848	6.74709	0.00233729	0.0225892	3091;3516;4088;9314	HIF1A;SMAD3;RBPJ;KLF4
GO:0043085	positive regulation of catalytic activity	http://amigo.geneontology.org/amigo/term/GO:0043085	45	4	0.592848	6.74709	0.00233729	0.0225892	3091;4088;7421;9314	VDR;HIF1A;SMAD3;KLF4
GO:0006352	DNA-templated transcription, initiation	http://amigo.geneontology.org/amigo/term/GO:0006352	79	7	1.04078	6.72574	3.73571e-05	0.00240203	367;3516;5916;7003;7291;7421;8061	TEAD1;FOSL1;VDR;RARG;RBPJ;TWIST1;AR
GO:0009611	response to wounding	http://amigo.geneontology.org/amigo/term/GO:0009611	57	5	0.750941	6.65831	0.00064302	0.011816	2004;3091;4088;9314;23764	ELK3;HIF1A;SMAD3;MAFF;KLF4
GO:0001525	angiogenesis	http://amigo.geneontology.org/amigo/term/GO:0001525	69	6	0.909034	6.60041	0.000171676	0.00613181	2004;3091;3516;4211;7291;9314	ELK3;HIF1A;MEIS1;RBPJ;TWIST1;KLF4
GO:0001701	in utero embryonic development	http://amigo.geneontology.org/amigo/term/GO:0001701	81	7	1.06713	6.55967	4.41009e-05	0.00258778	367;3091;3516;4088;7291;8061;23764	FOSL1;HIF1A;SMAD3;MAFF;RBPJ;TWIST1;AR
GO:0044087	regulation of cellular component biogenesis	http://amigo.geneontology.org/amigo/term/GO:0044087	47	4	0.619197	6.45998	0.00275008	0.0244237	4088;6591;7291;8061	FOSL1;SMAD3;TWIST1;SNAI2
GO:0016055	Wnt signaling pathway	http://amigo.geneontology.org/amigo/term/GO:0016055	59	5	0.77729	6.43261	0.000755799	0.0122948	3516;4088;5916;6591;9314	RARG;SMAD3;RBPJ;SNAI2;KLF4
GO:0198738	cell-cell signaling by wnt	http://amigo.geneontology.org/amigo/term/GO:0198738	59	5	0.77729	6.43261	0.000755799	0.0122948	3516;4088;5916;6591;9314	RARG;SMAD3;RBPJ;SNAI2;KLF4
GO:0060562	epithelial tube morphogenesis	http://amigo.geneontology.org/amigo/term/GO:0060562	83	7	1.09348	6.40161	5.18219e-05	0.00293598	367;3091;3516;4088;5916;7291;7421	VDR;RARG;HIF1A;SMAD3;RBPJ;TWIST1;AR
GO:0019220	regulation of phosphate metabolic process	http://amigo.geneontology.org/amigo/term/GO:0019220	72	6	0.948557	6.3254	0.00021823	0.00681369	367;3091;4088;6773;7291;9314	STAT2;HIF1A;SMAD3;TWIST1;KLF4;AR
GO:0051174	regulation of phosphorus metabolic process	http://amigo.geneontology.org/amigo/term/GO:0051174	72	6	0.948557	6.3254	0.00021823	0.00681369	367;3091;4088;6773;7291;9314	STAT2;HIF1A;SMAD3;TWIST1;KLF4;AR
GO:0030334	regulation of cell migration	http://amigo.geneontology.org/amigo/term/GO:0030334	60	5	0.790464	6.3254	0.000817485	0.0124753	3091;4088;6591;9314;117581	HIF1A;SMAD3;TWIST2;SNAI2;KLF4
GO:0080135	regulation of cellular response to stress	http://amigo.geneontology.org/amigo/term/GO:0080135	48	4	0.632371	6.3254	0.00297427	0.0261323	3091;6591;7291;9314	HIF1A;TWIST1;SNAI2;KLF4
GO:0030155	regulation of cell adhesion	http://amigo.geneontology.org/amigo/term/GO:0030155	49	4	0.645546	6.19631	0.00321078	0.0277648	4088;6591;9314;10725	SMAD3;NFAT5;SNAI2;KLF4
GO:0044093	positive regulation of molecular function	http://amigo.geneontology.org/amigo/term/GO:0044093	86	7	1.133	6.17829	6.54726e-05	0.00324975	367;3091;4088;7291;7421;8061;9314	FOSL1;VDR;HIF1A;SMAD3;TWIST1;KLF4;AR
GO:0090596	sensory organ morphogenesis	http://amigo.geneontology.org/amigo/term/GO:0090596	74	6	0.974906	6.15444	0.000254476	0.00733517	2295;3091;4211;5916;7291;116039	RARG;HIF1A;MEIS1;FOXF2;TWIST1;OSR2
GO:0001817	regulation of cytokine production	http://amigo.geneontology.org/amigo/term/GO:0001817	63	5	0.829987	6.02419	0.00102541	0.0147785	3091;4088;6591;7291;9314	HIF1A;SMAD3;TWIST1;SNAI2;KLF4
GO:0008285	negative regulation of cell proliferation	http://amigo.geneontology.org/amigo/term/GO:0008285	114	9	1.50188	5.99248	5.09259e-06	0.000760648	367;3516;4088;4211;5916;6591;7421;8061;9314	FOSL1;VDR;RARG;SMAD3;MEIS1;RBPJ;SNAI2;KLF4;AR
GO:0032880	regulation of protein localization	http://amigo.geneontology.org/amigo/term/GO:0032880	51	4	0.671895	5.95331	0.00372209	0.0309274	367;3091;4088;7291	HIF1A;SMAD3;TWIST1;AR
GO:0043207	response to external biotic stimulus	http://amigo.geneontology.org/amigo/term/GO:0043207	51	4	0.671895	5.95331	0.00372209	0.0309274	3516;4088;6773;8061	FOSL1;STAT2;SMAD3;RBPJ
GO:0051707	response to other organism	http://amigo.geneontology.org/amigo/term/GO:0051707	51	4	0.671895	5.95331	0.00372209	0.0309274	3516;4088;6773;8061	FOSL1;STAT2;SMAD3;RBPJ
GO:1905114	cell surface receptor signaling pathway involved in cell-cell signaling	http://amigo.geneontology.org/amigo/term/GO:1905114	64	5	0.843162	5.93006	0.00110283	0.0149433	3516;4088;5916;6591;9314	RARG;SMAD3;RBPJ;SNAI2;KLF4
GO:0042325	regulation of phosphorylation	http://amigo.geneontology.org/amigo/term/GO:0042325	64	5	0.843162	5.93006	0.00110283	0.0149433	367;3091;6773;7291;9314	STAT2;HIF1A;TWIST1;KLF4;AR
GO:0071363	cellular response to growth factor stimulus	http://amigo.geneontology.org/amigo/term/GO:0071363	78	6	1.0276	5.83883	0.000341255	0.00836839	3091;3516;4088;6591;7291;9314	HIF1A;SMAD3;RBPJ;TWIST1;SNAI2;KLF4
GO:0040008	regulation of growth	http://amigo.geneontology.org/amigo/term/GO:0040008	65	5	0.856336	5.83883	0.00118454	0.0149433	367;3091;3516;4088;4211	HIF1A;SMAD3;MEIS1;RBPJ;AR
GO:0003007	heart morphogenesis	http://amigo.geneontology.org/amigo/term/GO:0003007	65	5	0.856336	5.83883	0.00118454	0.0149433	3091;3516;4088;6591;7291	HIF1A;SMAD3;RBPJ;TWIST1;SNAI2
GO:0050790	regulation of catalytic activity	http://amigo.geneontology.org/amigo/term/GO:0050790	66	5	0.869511	5.75036	0.0012707	0.0155802	367;3091;4088;7421;9314	VDR;HIF1A;SMAD3;KLF4;AR
GO:0033043	regulation of organelle organization	http://amigo.geneontology.org/amigo/term/GO:0033043	66	5	0.869511	5.75036	0.0012707	0.0155802	3091;4088;6591;6773;7291	STAT2;HIF1A;SMAD3;TWIST1;SNAI2
GO:0009607	response to biotic stimulus	http://amigo.geneontology.org/amigo/term/GO:0009607	53	4	0.698243	5.72866	0.00428666	0.0346945	3516;4088;6773;8061	FOSL1;STAT2;SMAD3;RBPJ
GO:1902531	regulation of intracellular signal transduction	http://amigo.geneontology.org/amigo/term/GO:1902531	80	6	1.05395	5.69286	0.000392635	0.00934926	367;3091;6591;7291;9314;10725	HIF1A;NFAT5;TWIST1;SNAI2;KLF4;AR
GO:0097190	apoptotic signaling pathway	http://amigo.geneontology.org/amigo/term/GO:0097190	54	4	0.711418	5.62257	0.00458973	0.0362457	367;3091;4088;6591	HIF1A;SMAD3;SNAI2;AR
GO:0048729	tissue morphogenesis	http://amigo.geneontology.org/amigo/term/GO:0048729	135	10	1.77854	5.62257	2.15984e-06	0.000591435	367;2295;3091;3516;4088;5916;6591;7291;7421;9314	VDR;RARG;HIF1A;SMAD3;RBPJ;FOXF2;TWIST1;SNAI2;KLF4;AR
GO:0001932	regulation of protein phosphorylation	http://amigo.geneontology.org/amigo/term/GO:0001932	55	4	0.724592	5.52035	0.00490708	0.0377621	367;6773;7291;9314	STAT2;TWIST1;KLF4;AR
GO:0008544	epidermis development	http://amigo.geneontology.org/amigo/term/GO:0008544	55	4	0.724592	5.52035	0.00490708	0.0377621	3516;7421;9314;23764	VDR;MAFF;RBPJ;KLF4
GO:0051090	regulation of DNA-binding transcription factor activity	http://amigo.geneontology.org/amigo/term/GO:0051090	69	5	0.909034	5.50035	0.00155737	0.0176466	367;4088;7291;8061;9314	FOSL1;SMAD3;TWIST1;KLF4;AR
GO:0070848	response to growth factor	http://amigo.geneontology.org/amigo/term/GO:0070848	85	6	1.11982	5.35798	0.000548051	0.0114393	3091;3516;4088;6591;7291;9314	HIF1A;SMAD3;RBPJ;TWIST1;SNAI2;KLF4
GO:0051130	positive regulation of cellular component organization	http://amigo.geneontology.org/amigo/term/GO:0051130	85	6	1.11982	5.35798	0.000548051	0.0114393	367;3091;4088;6591;7291;8061	FOSL1;HIF1A;SMAD3;TWIST1;SNAI2;AR
GO:0006367	transcription initiation from RNA polymerase II promoter	http://amigo.geneontology.org/amigo/term/GO:0006367	71	5	0.935383	5.34541	0.00177354	0.0191705	367;3516;5916;7003;7421	TEAD1;VDR;RARG;RBPJ;AR
GO:0034097	response to cytokine	http://amigo.geneontology.org/amigo/term/GO:0034097	116	8	1.52823	5.23481	5.66069e-05	0.0030877	3091;4088;5916;6773;7291;8061;9314;10725	FOSL1;RARG;STAT2;HIF1A;SMAD3;NFAT5;TWIST1;KLF4
GO:0006508	proteolysis	http://amigo.geneontology.org/amigo/term/GO:0006508	58	4	0.764115	5.23481	0.005948	0.0436275	367;3091;4088;9314	HIF1A;SMAD3;KLF4;AR
GO:0061448	connective tissue development	http://amigo.geneontology.org/amigo/term/GO:0061448	73	5	0.961731	5.19896	0.00201121	0.0205243	3091;4088;5916;6591;116039	RARG;HIF1A;SMAD3;SNAI2;OSR2
GO:0007423	sensory organ development	http://amigo.geneontology.org/amigo/term/GO:0007423	132	9	1.73902	5.17532	1.74957e-05	0.00151292	2295;3091;3516;4088;4211;5916;7291;9314;116039	RARG;HIF1A;SMAD3;MEIS1;RBPJ;FOXF2;TWIST1;OSR2;KLF4
GO:0006952	defense response	http://amigo.geneontology.org/amigo/term/GO:0006952	88	6	1.15935	5.17532	0.000662254	0.011816	3091;3516;4088;6773;8061;9314	FOSL1;STAT2;HIF1A;SMAD3;RBPJ;KLF4
GO:0071345	cellular response to cytokine stimulus	http://amigo.geneontology.org/amigo/term/GO:0071345	104	7	1.37014	5.10897	0.000223944	0.00681369	3091;4088;5916;6773;7291;9314;10725	RARG;STAT2;HIF1A;SMAD3;NFAT5;TWIST1;KLF4
GO:0007155	cell adhesion	http://amigo.geneontology.org/amigo/term/GO:0007155	60	4	0.790464	5.06032	0.00671905	0.0475836	4088;6591;9314;10725	SMAD3;NFAT5;SNAI2;KLF4
GO:0022603	regulation of anatomical structure morphogenesis	http://amigo.geneontology.org/amigo/term/GO:0022603	121	8	1.5941	5.0185	7.71394e-05	0.00324975	367;3091;3516;6591;6773;7291;7421;9314	VDR;STAT2;HIF1A;RBPJ;TWIST1;SNAI2;KLF4;AR
GO:0015031	protein transport	http://amigo.geneontology.org/amigo/term/GO:0015031	61	4	0.803639	4.97736	0.00712861	0.0482165	3091;3516;4088;7291	HIF1A;SMAD3;RBPJ;TWIST1
GO:0022610	biological adhesion	http://amigo.geneontology.org/amigo/term/GO:0022610	61	4	0.803639	4.97736	0.00712861	0.0482165	4088;6591;9314;10725	SMAD3;NFAT5;SNAI2;KLF4
GO:0065003	protein-containing complex assembly	http://amigo.geneontology.org/amigo/term/GO:0065003	77	5	1.01443	4.92888	0.0025562	0.0236035	367;4088;7003;7291;8061	TEAD1;FOSL1;SMAD3;TWIST1;AR
GO:0048608	reproductive structure development	http://amigo.geneontology.org/amigo/term/GO:0048608	108	7	1.42284	4.91975	0.000284586	0.00742182	367;2295;3091;3516;5916;7421;8061	FOSL1;VDR;RARG;HIF1A;RBPJ;FOXF2;AR
GO:0061458	reproductive system development	http://amigo.geneontology.org/amigo/term/GO:0061458	108	7	1.42284	4.91975	0.000284586	0.00742182	367;2295;3091;3516;5916;7421;8061	FOSL1;VDR;RARG;HIF1A;RBPJ;FOXF2;AR
GO:0030522	intracellular receptor signaling pathway	http://amigo.geneontology.org/amigo/term/GO:0030522	78	5	1.0276	4.86569	0.00270791	0.024312	367;5916;6591;7291;7421	VDR;RARG;TWIST1;SNAI2;AR
GO:0048514	blood vessel morphogenesis	http://amigo.geneontology.org/amigo/term/GO:0048514	96	6	1.26474	4.74405	0.00105934	0.0149433	2004;3091;3516;4211;7291;9314	ELK3;HIF1A;MEIS1;RBPJ;TWIST1;KLF4
GO:0003008	system process	http://amigo.geneontology.org/amigo/term/GO:0003008	145	9	1.91029	4.71133	3.80115e-05	0.00240203	367;3091;4088;5090;6591;7421;8061;9314;10725	FOSL1;VDR;HIF1A;SMAD3;NFAT5;SNAI2;KLF4;PBX3;AR
GO:0009628	response to abiotic stimulus	http://amigo.geneontology.org/amigo/term/GO:0009628	98	6	1.29109	4.64723	0.00118279	0.0149433	3091;3516;4088;6591;7291;8061	FOSL1;HIF1A;SMAD3;RBPJ;TWIST1;SNAI2
GO:0006793	phosphorus metabolic process	http://amigo.geneontology.org/amigo/term/GO:0006793	98	6	1.29109	4.64723	0.00118279	0.0149433	367;3091;4088;6773;7291;9314	STAT2;HIF1A;SMAD3;TWIST1;KLF4;AR
GO:0006796	phosphate-containing compound metabolic process	http://amigo.geneontology.org/amigo/term/GO:0006796	98	6	1.29109	4.64723	0.00118279	0.0149433	367;3091;4088;6773;7291;9314	STAT2;HIF1A;SMAD3;TWIST1;KLF4;AR
GO:0043066	negative regulation of apoptotic process	http://amigo.geneontology.org/amigo/term/GO:0043066	115	7	1.51506	4.62029	0.000422518	0.00977741	367;3091;4088;6591;7291;9314;117581	HIF1A;SMAD3;TWIST2;TWIST1;SNAI2;KLF4;AR
GO:0035239	tube morphogenesis	http://amigo.geneontology.org/amigo/term/GO:0035239	166	10	2.18695	4.57258	1.47385e-05	0.00134906	367;2004;3091;3516;4088;4211;5916;7291;7421;9314	VDR;RARG;ELK3;HIF1A;SMAD3;MEIS1;RBPJ;TWIST1;KLF4;AR
GO:0043069	negative regulation of programmed cell death	http://amigo.geneontology.org/amigo/term/GO:0043069	117	7	1.54141	4.54131	0.000470562	0.010738	367;3091;4088;6591;7291;9314;117581	HIF1A;SMAD3;TWIST2;TWIST1;SNAI2;KLF4;AR
GO:0007517	muscle organ development	http://amigo.geneontology.org/amigo/term/GO:0007517	101	6	1.33061	4.50919	0.00138858	0.0162879	3516;4088;4211;7291;23764;283078	MKX;SMAD3;MEIS1;MAFF;RBPJ;TWIST1
GO:0016310	phosphorylation	http://amigo.geneontology.org/amigo/term/GO:0016310	85	5	1.11982	4.46499	0.00396154	0.0323822	367;3091;6773;7291;9314	STAT2;HIF1A;TWIST1;KLF4;AR
GO:0001568	blood vessel development	http://amigo.geneontology.org/amigo/term/GO:0001568	120	7	1.58093	4.42778	0.000550831	0.0114393	2004;3091;3516;4211;7291;8061;9314	FOSL1;ELK3;HIF1A;MEIS1;RBPJ;TWIST1;KLF4
GO:0001501	skeletal system development	http://amigo.geneontology.org/amigo/term/GO:0001501	139	8	1.83124	4.36862	0.00020993	0.00681369	3091;4088;4211;5916;6591;7291;7421;116039	VDR;RARG;HIF1A;SMAD3;MEIS1;TWIST1;SNAI2;OSR2
GO:0042981	regulation of apoptotic process	http://amigo.geneontology.org/amigo/term/GO:0042981	174	10	2.29235	4.36234	2.26205e-05	0.00165233	367;3091;4088;5916;6591;7291;7421;8061;9314;117581	FOSL1;VDR;RARG;HIF1A;SMAD3;TWIST2;TWIST1;SNAI2;KLF4;AR
GO:0007267	cell-cell signaling	http://amigo.geneontology.org/amigo/term/GO:0007267	122	7	1.60728	4.35519	0.00061023	0.011816	367;3091;3516;4088;5916;6591;9314	RARG;HIF1A;SMAD3;RBPJ;SNAI2;KLF4;AR
GO:0043067	regulation of programmed cell death	http://amigo.geneontology.org/amigo/term/GO:0043067	175	10	2.30552	4.33741	2.38259e-05	0.00165233	367;3091;4088;5916;6591;7291;7421;8061;9314;117581	FOSL1;VDR;RARG;HIF1A;SMAD3;TWIST2;TWIST1;SNAI2;KLF4;AR
GO:0043933	protein-containing complex subunit organization	http://amigo.geneontology.org/amigo/term/GO:0043933	88	5	1.15935	4.31277	0.00461069	0.0362457	367;4088;7003;7291;8061	TEAD1;FOSL1;SMAD3;TWIST1;AR
GO:0014706	striated muscle tissue development	http://amigo.geneontology.org/amigo/term/GO:0014706	88	5	1.15935	4.31277	0.00461069	0.0362457	3516;4088;4211;7291;23764	SMAD3;MEIS1;MAFF;RBPJ;TWIST1
GO:0035556	intracellular signal transduction	http://amigo.geneontology.org/amigo/term/GO:0035556	141	8	1.85759	4.30665	0.000232398	0.00694237	367;3091;6591;6773;7003;7291;9314;10725	TEAD1;STAT2;HIF1A;NFAT5;TWIST1;SNAI2;KLF4;AR
GO:0001944	vasculature development	http://amigo.geneontology.org/amigo/term/GO:0001944	124	7	1.63363	4.28495	0.000674689	0.011816	2004;3091;3516;4211;7291;8061;9314	FOSL1;ELK3;HIF1A;MEIS1;RBPJ;TWIST1;KLF4
GO:0072358	cardiovascular system development	http://amigo.geneontology.org/amigo/term/GO:0072358	124	7	1.63363	4.28495	0.000674689	0.011816	2004;3091;3516;4211;7291;8061;9314	FOSL1;ELK3;HIF1A;MEIS1;RBPJ;TWIST1;KLF4
GO:0030855	epithelial cell differentiation	http://amigo.geneontology.org/amigo/term/GO:0030855	144	8	1.89711	4.21693	0.000269827	0.00742182	367;3091;3516;4088;5916;7421;9314;23764	VDR;RARG;HIF1A;SMAD3;MAFF;RBPJ;KLF4;AR
GO:0009968	negative regulation of signal transduction	http://amigo.geneontology.org/amigo/term/GO:0009968	108	6	1.42284	4.21693	0.00197654	0.0202966	367;3091;4088;6591;7291;9314	HIF1A;SMAD3;TWIST1;SNAI2;KLF4;AR
GO:0060537	muscle tissue development	http://amigo.geneontology.org/amigo/term/GO:0060537	90	5	1.1857	4.21693	0.0050841	0.038852	3516;4088;4211;7291;23764	SMAD3;MEIS1;MAFF;RBPJ;TWIST1
GO:0060548	negative regulation of cell death	http://amigo.geneontology.org/amigo/term/GO:0060548	128	7	1.68632	4.15104	0.000820047	0.0124753	367;3091;4088;6591;7291;9314;117581	HIF1A;SMAD3;TWIST2;TWIST1;SNAI2;KLF4;AR
GO:0007507	heart development	http://amigo.geneontology.org/amigo/term/GO:0007507	110	6	1.44918	4.14026	0.00217533	0.021661	3091;3516;4088;4211;6591;7291	HIF1A;SMAD3;MEIS1;RBPJ;TWIST1;SNAI2
GO:0051128	regulation of cellular component organization	http://amigo.geneontology.org/amigo/term/GO:0051128	147	8	1.93664	4.13087	0.000312132	0.00788974	367;3091;4088;6591;6773;7291;8061;9314	FOSL1;STAT2;HIF1A;SMAD3;TWIST1;SNAI2;KLF4;AR
GO:0048589	developmental growth	http://amigo.geneontology.org/amigo/term/GO:0048589	92	5	1.21205	4.12526	0.0055916	0.0415701	367;3516;4088;4211;5916	RARG;SMAD3;MEIS1;RBPJ;AR
GO:0048732	gland development	http://amigo.geneontology.org/amigo/term/GO:0048732	130	7	1.71267	4.08718	0.000901604	0.0134667	367;3091;3516;4088;5916;6591;7421	VDR;RARG;HIF1A;SMAD3;RBPJ;SNAI2;AR
GO:0003006	developmental process involved in reproduction	http://amigo.geneontology.org/amigo/term/GO:0003006	130	7	1.71267	4.08718	0.000901604	0.0134667	367;2295;3091;3516;5916;7421;8061	FOSL1;VDR;RARG;HIF1A;RBPJ;FOXF2;AR
GO:0010941	regulation of cell death	http://amigo.geneontology.org/amigo/term/GO:0010941	186	10	2.45044	4.0809	4.12544e-05	0.00251041	367;3091;4088;5916;6591;7291;7421;8061;9314;117581	FOSL1;VDR;RARG;HIF1A;SMAD3;TWIST2;TWIST1;SNAI2;KLF4;AR
GO:0031399	regulation of protein modification process	http://amigo.geneontology.org/amigo/term/GO:0031399	93	5	1.22522	4.0809	0.00585855	0.0431641	367;6591;6773;7291;9314	STAT2;TWIST1;SNAI2;KLF4;AR
GO:0010648	negative regulation of cell communication	http://amigo.geneontology.org/amigo/term/GO:0010648	112	6	1.47553	4.06633	0.00238911	0.0227384	367;3091;4088;6591;7291;9314	HIF1A;SMAD3;TWIST1;SNAI2;KLF4;AR
GO:0023057	negative regulation of signaling	http://amigo.geneontology.org/amigo/term/GO:0023057	112	6	1.47553	4.06633	0.00238911	0.0227384	367;3091;4088;6591;7291;9314	HIF1A;SMAD3;TWIST1;SNAI2;KLF4;AR
GO:0040007	growth	http://amigo.geneontology.org/amigo/term/GO:0040007	113	6	1.48871	4.03034	0.00250185	0.0234888	367;3091;3516;4088;4211;5916	RARG;HIF1A;SMAD3;MEIS1;RBPJ;AR
GO:0022607	cellular component assembly	http://amigo.geneontology.org/amigo/term/GO:0022607	114	6	1.50188	3.99499	0.00261862	0.0237701	367;4088;6591;7003;7291;8061	TEAD1;FOSL1;SMAD3;TWIST1;SNAI2;AR
GO:0080134	regulation of response to stress	http://amigo.geneontology.org/amigo/term/GO:0080134	95	5	1.25157	3.99499	0.00641969	0.0456604	3091;4088;6591;7291;9314	HIF1A;SMAD3;TWIST1;SNAI2;KLF4
GO:0009967	positive regulation of signal transduction	http://amigo.geneontology.org/amigo/term/GO:0009967	95	5	1.25157	3.99499	0.00641969	0.0456604	367;3091;3516;4088;10725	HIF1A;SMAD3;NFAT5;RBPJ;AR
GO:0032879	regulation of localization	http://amigo.geneontology.org/amigo/term/GO:0032879	134	7	1.76537	3.96517	0.00108421	0.0149433	367;3091;4088;6591;7291;9314;117581	HIF1A;SMAD3;TWIST2;TWIST1;SNAI2;KLF4;AR
GO:1901701	cellular response to oxygen-containing compound	http://amigo.geneontology.org/amigo/term/GO:1901701	115	6	1.51506	3.96025	0.0027395	0.0244237	367;3091;5916;6591;7421;9314	VDR;RARG;HIF1A;SNAI2;KLF4;AR
GO:0008284	positive regulation of cell proliferation	http://amigo.geneontology.org/amigo/term/GO:0008284	135	7	1.77854	3.9358	0.00113418	0.0149433	367;3091;3516;5916;7291;8061;116039	FOSL1;RARG;HIF1A;RBPJ;TWIST1;OSR2;AR
GO:0048562	embryonic organ morphogenesis	http://amigo.geneontology.org/amigo/term/GO:0048562	119	6	1.56775	3.82713	0.00326614	0.0280956	2295;3091;4088;5916;7291;116039	RARG;HIF1A;SMAD3;FOXF2;TWIST1;OSR2
GO:0006915	apoptotic process	http://amigo.geneontology.org/amigo/term/GO:0006915	199	10	2.62171	3.81431	7.52493e-05	0.00324975	367;3091;4088;5916;6591;7291;7421;8061;9314;117581	FOSL1;VDR;RARG;HIF1A;SMAD3;TWIST2;TWIST1;SNAI2;KLF4;AR
GO:0012501	programmed cell death	http://amigo.geneontology.org/amigo/term/GO:0012501	199	10	2.62171	3.81431	7.52493e-05	0.00324975	367;3091;4088;5916;6591;7291;7421;8061;9314;117581	FOSL1;VDR;RARG;HIF1A;SMAD3;TWIST2;TWIST1;SNAI2;KLF4;AR
GO:0072359	circulatory system development	http://amigo.geneontology.org/amigo/term/GO:0072359	180	9	2.37139	3.79524	0.00021596	0.00681369	2004;3091;3516;4088;4211;6591;7291;8061;9314	FOSL1;ELK3;HIF1A;SMAD3;MEIS1;RBPJ;TWIST1;SNAI2;KLF4
GO:0044085	cellular component biogenesis	http://amigo.geneontology.org/amigo/term/GO:0044085	121	6	1.5941	3.76387	0.00355665	0.0301216	367;4088;6591;7003;7291;8061	TEAD1;FOSL1;SMAD3;TWIST1;SNAI2;AR
GO:0043009	chordate embryonic development	http://amigo.geneontology.org/amigo/term/GO:0043009	183	9	2.41092	3.73302	0.000245878	0.00721387	367;3091;3516;4088;5916;7291;8061;23764;116039	FOSL1;RARG;HIF1A;SMAD3;MAFF;RBPJ;TWIST1;OSR2;AR
GO:0051241	negative regulation of multicellular organismal process	http://amigo.geneontology.org/amigo/term/GO:0051241	186	9	2.45044	3.67281	0.000279223	0.00742182	3091;3516;4088;4211;5916;6591;7291;9314;117581	RARG;HIF1A;SMAD3;MEIS1;TWIST2;RBPJ;TWIST1;SNAI2;KLF4
GO:0009792	embryo development ending in birth or egg hatching	http://amigo.geneontology.org/amigo/term/GO:0009792	186	9	2.45044	3.67281	0.000279223	0.00742182	367;3091;3516;4088;5916;7291;8061;23764;116039	FOSL1;RARG;HIF1A;SMAD3;MAFF;RBPJ;TWIST1;OSR2;AR
GO:0051093	negative regulation of developmental process	http://amigo.geneontology.org/amigo/term/GO:0051093	187	9	2.46361	3.65317	0.000291153	0.00747443	3091;3516;4088;4211;5916;6591;7291;9314;117581	RARG;HIF1A;SMAD3;MEIS1;TWIST2;RBPJ;TWIST1;SNAI2;KLF4
GO:0032268	regulation of cellular protein metabolic process	http://amigo.geneontology.org/amigo/term/GO:0032268	127	6	1.67315	3.58605	0.00454646	0.0362457	367;4088;6591;6773;7291;9314	STAT2;SMAD3;TWIST1;SNAI2;KLF4;AR
GO:0048585	negative regulation of response to stimulus	http://amigo.geneontology.org/amigo/term/GO:0048585	128	6	1.68632	3.55804	0.00472973	0.0368291	367;3091;4088;6591;7291;9314	HIF1A;SMAD3;TWIST1;SNAI2;KLF4;AR
GO:0065009	regulation of molecular function	http://amigo.geneontology.org/amigo/term/GO:0065009	150	7	1.97616	3.54222	0.00213047	0.0215194	367;3091;4088;7291;7421;8061;9314	FOSL1;VDR;HIF1A;SMAD3;TWIST1;KLF4;AR
GO:0016477	cell migration	http://amigo.geneontology.org/amigo/term/GO:0016477	129	6	1.6995	3.53045	0.0049185	0.0377621	3091;4088;6591;7291;9314;117581	HIF1A;SMAD3;TWIST2;TWIST1;SNAI2;KLF4
GO:0045596	negative regulation of cell differentiation	http://amigo.geneontology.org/amigo/term/GO:0045596	153	7	2.01568	3.47277	0.00239425	0.0227384	3516;4088;4211;5916;6591;7291;117581	RARG;SMAD3;MEIS1;TWIST2;RBPJ;TWIST1;SNAI2
GO:1901700	response to oxygen-containing compound	http://amigo.geneontology.org/amigo/term/GO:1901700	154	7	2.02886	3.45022	0.00248766	0.0234888	367;3091;5916;6591;7421;8061;9314	FOSL1;VDR;RARG;HIF1A;SNAI2;KLF4;AR
GO:0048870	cell motility	http://amigo.geneontology.org/amigo/term/GO:0048870	132	6	1.73902	3.45022	0.00551881	0.0412154	3091;4088;6591;7291;9314;117581	HIF1A;SMAD3;TWIST2;TWIST1;SNAI2;KLF4
GO:0051674	localization of cell	http://amigo.geneontology.org/amigo/term/GO:0051674	132	6	1.73902	3.45022	0.00551881	0.0412154	3091;4088;6591;7291;9314;117581	HIF1A;SMAD3;TWIST2;TWIST1;SNAI2;KLF4
GO:0040011	locomotion	http://amigo.geneontology.org/amigo/term/GO:0040011	156	7	2.05521	3.40598	0.00268307	0.0242214	3091;4088;6591;7291;8061;9314;117581	FOSL1;HIF1A;SMAD3;TWIST2;TWIST1;SNAI2;KLF4
GO:0061061	muscle structure development	http://amigo.geneontology.org/amigo/term/GO:0061061	135	6	1.77854	3.37354	0.00617231	0.0450716	3516;4088;4211;7291;23764;283078	MKX;SMAD3;MEIS1;MAFF;RBPJ;TWIST1
GO:0048568	embryonic organ development	http://amigo.geneontology.org/amigo/term/GO:0048568	159	7	2.09473	3.34172	0.00299856	0.0262055	2295;3091;3516;4088;5916;7291;116039	RARG;HIF1A;SMAD3;RBPJ;FOXF2;TWIST1;OSR2
GO:0009605	response to external stimulus	http://amigo.geneontology.org/amigo/term/GO:0009605	160	7	2.1079	3.32083	0.00310993	0.027035	3516;4088;6591;6773;7421;8061;9314	FOSL1;VDR;STAT2;SMAD3;RBPJ;SNAI2;KLF4
GO:0048598	embryonic morphogenesis	http://amigo.geneontology.org/amigo/term/GO:0048598	183	8	2.41092	3.31824	0.00140935	0.0162879	367;2295;3091;4088;5916;7291;9314;116039	RARG;HIF1A;SMAD3;FOXF2;TWIST1;OSR2;KLF4;AR
GO:0051246	regulation of protein metabolic process	http://amigo.geneontology.org/amigo/term/GO:0051246	139	6	1.83124	3.27646	0.00713123	0.0482165	367;4088;6591;6773;7291;9314	STAT2;SMAD3;TWIST1;SNAI2;KLF4;AR
GO:0000003	reproduction	http://amigo.geneontology.org/amigo/term/GO:0000003	192	8	2.52949	3.1627	0.00194043	0.0202473	367;2295;3091;3516;5916;7421;8061;23764	FOSL1;VDR;RARG;HIF1A;MAFF;RBPJ;FOXF2;AR
GO:0022414	reproductive process	http://amigo.geneontology.org/amigo/term/GO:0022414	192	8	2.52949	3.1627	0.00194043	0.0202473	367;2295;3091;3516;5916;7421;8061;23764	FOSL1;VDR;RARG;HIF1A;MAFF;RBPJ;FOXF2;AR
GO:0006464	cellular protein modification process	http://amigo.geneontology.org/amigo/term/GO:0006464	171	7	2.25282	3.10721	0.00456102	0.0362457	367;3091;4088;6591;6773;7291;9314	STAT2;HIF1A;SMAD3;TWIST1;SNAI2;KLF4;AR
GO:0036211	protein modification process	http://amigo.geneontology.org/amigo/term/GO:0036211	171	7	2.25282	3.10721	0.00456102	0.0362457	367;3091;4088;6591;6773;7291;9314	STAT2;HIF1A;SMAD3;TWIST1;SNAI2;KLF4;AR
GO:0045597	positive regulation of cell differentiation	http://amigo.geneontology.org/amigo/term/GO:0045597	176	7	2.3187	3.01894	0.00537254	0.0404912	367;3091;3516;4088;6591;7291;7421	VDR;HIF1A;SMAD3;RBPJ;TWIST1;SNAI2;AR
GO:0043412	macromolecule modification	http://amigo.geneontology.org/amigo/term/GO:0043412	181	7	2.38457	2.93554	0.006291	0.0455335	367;3091;4088;6591;6773;7291;9314	STAT2;HIF1A;SMAD3;TWIST1;SNAI2;KLF4;AR
GO:0071495	cellular response to endogenous stimulus	http://amigo.geneontology.org/amigo/term/GO:0071495	181	7	2.38457	2.93554	0.006291	0.0455335	367;3516;4088;5916;6591;7421;9314	VDR;RARG;SMAD3;RBPJ;SNAI2;KLF4;AR
GO:0051704	multi-organism process	http://amigo.geneontology.org/amigo/term/GO:0051704	185	7	2.43726	2.87207	0.00710871	0.0482165	367;3516;4088;6773;7421;8061;23764	FOSL1;VDR;STAT2;SMAD3;MAFF;RBPJ;AR

## Sheet: CardiacMuscle
geneSet	description	link	size	overlap	expect	enrichmentRatio	pValue	FDR	overlapId	userId
GO:0003300	cardiac muscle hypertrophy	http://amigo.geneontology.org/amigo/term/GO:0003300	15	5	0.141154	35.4222	1.00393e-07	2.74908e-05	2626;2627;4089;9464;140628	GATA6;SMAD4;GATA5;HAND2;GATA4
GO:0014896	muscle hypertrophy	http://amigo.geneontology.org/amigo/term/GO:0014896	15	5	0.141154	35.4222	1.00393e-07	2.74908e-05	2626;2627;4089;9464;140628	GATA6;SMAD4;GATA5;HAND2;GATA4
GO:0014897	striated muscle hypertrophy	http://amigo.geneontology.org/amigo/term/GO:0014897	15	5	0.141154	35.4222	1.00393e-07	2.74908e-05	2626;2627;4089;9464;140628	GATA6;SMAD4;GATA5;HAND2;GATA4
GO:0055006	cardiac cell development	http://amigo.geneontology.org/amigo/term/GO:0055006	10	3	0.0941029	31.88	7.78833e-05	0.00290823	2626;4089;137814	SMAD4;GATA4;NKX2-6
GO:0055013	cardiac muscle cell development	http://amigo.geneontology.org/amigo/term/GO:0055013	10	3	0.0941029	31.88	7.78833e-05	0.00290823	2626;4089;137814	SMAD4;GATA4;NKX2-6
GO:0031050	dsRNA processing	http://amigo.geneontology.org/amigo/term/GO:0031050	10	3	0.0941029	31.88	7.78833e-05	0.00290823	4086;4087;9611	NCOR1;SMAD2;SMAD1
GO:0035196	production of miRNAs involved in gene silencing by miRNA	http://amigo.geneontology.org/amigo/term/GO:0035196	10	3	0.0941029	31.88	7.78833e-05	0.00290823	4086;4087;9611	NCOR1;SMAD2;SMAD1
GO:0070918	production of small RNA involved in gene silencing by RNA	http://amigo.geneontology.org/amigo/term/GO:0070918	10	3	0.0941029	31.88	7.78833e-05	0.00290823	4086;4087;9611	NCOR1;SMAD2;SMAD1
GO:0003176	aortic valve development	http://amigo.geneontology.org/amigo/term/GO:0003176	10	3	0.0941029	31.88	7.78833e-05	0.00290823	2626;4091;140628	SMAD6;GATA5;GATA4
GO:0060575	intestinal epithelial cell differentiation	http://amigo.geneontology.org/amigo/term/GO:0060575	10	3	0.0941029	31.88	7.78833e-05	0.00290823	2626;2627;140628	GATA6;GATA5;GATA4
GO:0000578	embryonic axis specification	http://amigo.geneontology.org/amigo/term/GO:0000578	10	3	0.0941029	31.88	7.78833e-05	0.00290823	4087;4089;4091	SMAD6;SMAD2;SMAD4
GO:0090100	positive regulation of transmembrane receptor protein serine/threonine kinase signaling pathway	http://amigo.geneontology.org/amigo/term/GO:0090100	11	3	0.103513	28.9818	0.000106483	0.00349904	2626;4087;4089	SMAD2;SMAD4;GATA4
GO:0030513	positive regulation of BMP signaling pathway	http://amigo.geneontology.org/amigo/term/GO:0030513	11	3	0.103513	28.9818	0.000106483	0.00349904	2626;4087;4089	SMAD2;SMAD4;GATA4
GO:0060976	coronary vasculature development	http://amigo.geneontology.org/amigo/term/GO:0060976	11	3	0.103513	28.9818	0.000106483	0.00349904	2627;4091;9464	SMAD6;GATA6;HAND2
GO:1905207	regulation of cardiocyte differentiation	http://amigo.geneontology.org/amigo/term/GO:1905207	11	3	0.103513	28.9818	0.000106483	0.00349904	2626;2627;4089	GATA6;SMAD4;GATA4
GO:0030510	regulation of BMP signaling pathway	http://amigo.geneontology.org/amigo/term/GO:0030510	15	4	0.141154	28.3378	6.54044e-06	0.000793898	2626;4087;4089;4091	SMAD6;SMAD2;SMAD4;GATA4
GO:0003148	outflow tract septum morphogenesis	http://amigo.geneontology.org/amigo/term/GO:0003148	12	3	0.112923	26.5667	0.000141174	0.00421725	2627;4089;4091	SMAD6;GATA6;SMAD4
GO:0017015	regulation of transforming growth factor beta receptor signaling pathway	http://amigo.geneontology.org/amigo/term/GO:0017015	12	3	0.112923	26.5667	0.000141174	0.00421725	4087;4089;4091	SMAD6;SMAD2;SMAD4
GO:2000826	regulation of heart morphogenesis	http://amigo.geneontology.org/amigo/term/GO:2000826	13	3	0.122334	24.5231	0.000182487	0.0048359	4089;9464;140628	SMAD4;GATA5;HAND2
GO:0060395	SMAD protein signal transduction	http://amigo.geneontology.org/amigo/term/GO:0060395	13	3	0.122334	24.5231	0.000182487	0.0048359	4086;4087;4089	SMAD2;SMAD4;SMAD1
GO:1905314	semi-lunar valve development	http://amigo.geneontology.org/amigo/term/GO:1905314	13	3	0.122334	24.5231	0.000182487	0.0048359	2626;4091;140628	SMAD6;GATA5;GATA4
GO:1903844	regulation of cellular response to transforming growth factor beta stimulus	http://amigo.geneontology.org/amigo/term/GO:1903844	13	3	0.122334	24.5231	0.000182487	0.0048359	4087;4089;4091	SMAD6;SMAD2;SMAD4
GO:0003179	heart valve morphogenesis	http://amigo.geneontology.org/amigo/term/GO:0003179	18	4	0.169385	23.6148	1.44191e-05	0.00131615	2626;4089;4091;140628	SMAD6;SMAD4;GATA5;GATA4
GO:0043502	regulation of muscle adaptation	http://amigo.geneontology.org/amigo/term/GO:0043502	14	3	0.131744	22.7714	0.00023094	0.00526993	4089;9464;140628	SMAD4;GATA5;HAND2
GO:0016441	posttranscriptional gene silencing	http://amigo.geneontology.org/amigo/term/GO:0016441	14	3	0.131744	22.7714	0.00023094	0.00526993	4086;4087;9611	NCOR1;SMAD2;SMAD1
GO:0035194	posttranscriptional gene silencing by RNA	http://amigo.geneontology.org/amigo/term/GO:0035194	14	3	0.131744	22.7714	0.00023094	0.00526993	4086;4087;9611	NCOR1;SMAD2;SMAD1
GO:0035195	gene silencing by miRNA	http://amigo.geneontology.org/amigo/term/GO:0035195	14	3	0.131744	22.7714	0.00023094	0.00526993	4086;4087;9611	NCOR1;SMAD2;SMAD1
GO:0090257	regulation of muscle system process	http://amigo.geneontology.org/amigo/term/GO:0090257	19	4	0.178795	22.3719	1.81628e-05	0.00142102	2626;4089;9464;140628	SMAD4;GATA5;HAND2;GATA4
GO:0009880	embryonic pattern specification	http://amigo.geneontology.org/amigo/term/GO:0009880	19	4	0.178795	22.3719	1.81628e-05	0.00142102	4086;4087;4089;4091	SMAD6;SMAD2;SMAD4;SMAD1
GO:0071772	response to BMP	http://amigo.geneontology.org/amigo/term/GO:0071772	34	7	0.31995	21.8784	5.99616e-09	4.92584e-06	2626;2627;4086;4087;4089;4091;140628	SMAD6;GATA6;SMAD2;SMAD4;GATA5;SMAD1;GATA4
GO:0071773	cellular response to BMP stimulus	http://amigo.geneontology.org/amigo/term/GO:0071773	34	7	0.31995	21.8784	5.99616e-09	4.92584e-06	2626;2627;4086;4087;4089;4091;140628	SMAD6;GATA6;SMAD2;SMAD4;GATA5;SMAD1;GATA4
GO:0043500	muscle adaptation	http://amigo.geneontology.org/amigo/term/GO:0043500	20	4	0.188206	21.2533	2.25773e-05	0.00168611	2627;4089;9464;140628	GATA6;SMAD4;GATA5;HAND2
GO:0031047	gene silencing by RNA	http://amigo.geneontology.org/amigo/term/GO:0031047	15	3	0.141154	21.2533	0.00028704	0.00612477	4086;4087;9611	NCOR1;SMAD2;SMAD1
GO:0003171	atrioventricular valve development	http://amigo.geneontology.org/amigo/term/GO:0003171	10	2	0.0941029	21.2533	0.00356268	0.037374	4089;4091	SMAD6;SMAD4
GO:0010718	positive regulation of epithelial to mesenchymal transition	http://amigo.geneontology.org/amigo/term/GO:0010718	10	2	0.0941029	21.2533	0.00356268	0.037374	4087;4089	SMAD2;SMAD4
GO:0032872	regulation of stress-activated MAPK cascade	http://amigo.geneontology.org/amigo/term/GO:0032872	10	2	0.0941029	21.2533	0.00356268	0.037374	9464;9611	NCOR1;HAND2
GO:0070302	regulation of stress-activated protein kinase signaling cascade	http://amigo.geneontology.org/amigo/term/GO:0070302	10	2	0.0941029	21.2533	0.00356268	0.037374	9464;9611	NCOR1;HAND2
GO:2000738	positive regulation of stem cell differentiation	http://amigo.geneontology.org/amigo/term/GO:2000738	10	2	0.0941029	21.2533	0.00356268	0.037374	2626;2627	GATA6;GATA4
GO:1903845	negative regulation of cellular response to transforming growth factor beta stimulus	http://amigo.geneontology.org/amigo/term/GO:1903845	10	2	0.0941029	21.2533	0.00356268	0.037374	4087;4091	SMAD6;SMAD2
GO:0043586	tongue development	http://amigo.geneontology.org/amigo/term/GO:0043586	10	2	0.0941029	21.2533	0.00356268	0.037374	9464;137814	HAND2;NKX2-6
GO:0055007	cardiac muscle cell differentiation	http://amigo.geneontology.org/amigo/term/GO:0055007	21	4	0.197616	20.2413	2.77345e-05	0.00175261	2626;2627;4089;137814	GATA6;SMAD4;GATA4;NKX2-6
GO:0007179	transforming growth factor beta receptor signaling pathway	http://amigo.geneontology.org/amigo/term/GO:0007179	21	4	0.197616	20.2413	2.77345e-05	0.00175261	4086;4087;4089;4091	SMAD6;SMAD2;SMAD4;SMAD1
GO:0003012	muscle system process	http://amigo.geneontology.org/amigo/term/GO:0003012	27	5	0.254078	19.679	2.53287e-06	0.000462389	2626;2627;4089;9464;140628	GATA6;SMAD4;GATA5;HAND2;GATA4
GO:0003170	heart valve development	http://amigo.geneontology.org/amigo/term/GO:0003170	22	4	0.207026	19.3212	3.37092e-05	0.0019098	2626;4089;4091;140628	SMAD6;SMAD4;GATA5;GATA4
GO:0007492	endoderm development	http://amigo.geneontology.org/amigo/term/GO:0007492	22	4	0.207026	19.3212	3.37092e-05	0.0019098	2626;2627;4087;4089	GATA6;SMAD2;SMAD4;GATA4
GO:0090101	negative regulation of transmembrane receptor protein serine/threonine kinase signaling pathway	http://amigo.geneontology.org/amigo/term/GO:0090101	11	2	0.103513	19.3212	0.00433072	0.0403106	4087;4091	SMAD6;SMAD2
GO:0043409	negative regulation of MAPK cascade	http://amigo.geneontology.org/amigo/term/GO:0043409	11	2	0.103513	19.3212	0.00433072	0.0403106	4089;9611	NCOR1;SMAD4
GO:0003215	cardiac right ventricle morphogenesis	http://amigo.geneontology.org/amigo/term/GO:0003215	11	2	0.103513	19.3212	0.00433072	0.0403106	2626;9464	HAND2;GATA4
GO:0003156	regulation of animal organ formation	http://amigo.geneontology.org/amigo/term/GO:0003156	11	2	0.103513	19.3212	0.00433072	0.0403106	9464;140628	GATA5;HAND2
GO:0060914	heart formation	http://amigo.geneontology.org/amigo/term/GO:0060914	11	2	0.103513	19.3212	0.00433072	0.0403106	9464;140628	GATA5;HAND2
GO:0010002	cardioblast differentiation	http://amigo.geneontology.org/amigo/term/GO:0010002	11	2	0.103513	19.3212	0.00433072	0.0403106	2626;2627	GATA6;GATA4
GO:0030509	BMP signaling pathway	http://amigo.geneontology.org/amigo/term/GO:0030509	28	5	0.263488	18.9762	3.06718e-06	0.000503938	2626;4086;4087;4089;4091	SMAD6;SMAD2;SMAD4;SMAD1;GATA4
GO:0003197	endocardial cushion development	http://amigo.geneontology.org/amigo/term/GO:0003197	17	3	0.159975	18.7529	0.000424137	0.00839586	2626;4089;140628	SMAD4;GATA5;GATA4
GO:0055002	striated muscle cell development	http://amigo.geneontology.org/amigo/term/GO:0055002	18	3	0.169385	17.7111	0.00050608	0.00903793	2626;4089;137814	SMAD4;GATA4;NKX2-6
GO:0016579	protein deubiquitination	http://amigo.geneontology.org/amigo/term/GO:0016579	18	3	0.169385	17.7111	0.00050608	0.00903793	4086;4087;4089	SMAD2;SMAD4;SMAD1
GO:0070646	protein modification by small protein removal	http://amigo.geneontology.org/amigo/term/GO:0070646	18	3	0.169385	17.7111	0.00050608	0.00903793	4086;4087;4089	SMAD2;SMAD4;SMAD1
GO:0070371	ERK1 and ERK2 cascade	http://amigo.geneontology.org/amigo/term/GO:0070371	12	2	0.112923	17.7111	0.00516863	0.0466597	4089;9464	SMAD4;HAND2
GO:0031098	stress-activated protein kinase signaling cascade	http://amigo.geneontology.org/amigo/term/GO:0031098	12	2	0.112923	17.7111	0.00516863	0.0466597	9464;9611	NCOR1;HAND2
GO:0051403	stress-activated MAPK cascade	http://amigo.geneontology.org/amigo/term/GO:0051403	12	2	0.112923	17.7111	0.00516863	0.0466597	9464;9611	NCOR1;HAND2
GO:0090092	regulation of transmembrane receptor protein serine/threonine kinase signaling pathway	http://amigo.geneontology.org/amigo/term/GO:0090092	25	4	0.235257	17.0027	5.73262e-05	0.00277021	2626;4087;4089;4091	SMAD6;SMAD2;SMAD4;GATA4
GO:0045766	positive regulation of angiogenesis	http://amigo.geneontology.org/amigo/term/GO:0045766	19	3	0.178795	16.7789	0.000597565	0.0102252	2626;2627;4086	GATA6;SMAD1;GATA4
GO:0055017	cardiac muscle tissue growth	http://amigo.geneontology.org/amigo/term/GO:0055017	19	3	0.178795	16.7789	0.000597565	0.0102252	2626;2627;4086	GATA6;SMAD1;GATA4
GO:0035051	cardiocyte differentiation	http://amigo.geneontology.org/amigo/term/GO:0035051	32	5	0.301129	16.6042	6.15262e-06	0.000793898	2626;2627;4089;9464;137814	GATA6;SMAD4;HAND2;GATA4;NKX2-6
GO:1904018	positive regulation of vasculature development	http://amigo.geneontology.org/amigo/term/GO:1904018	20	3	0.188206	15.94	0.000699033	0.011392	2626;2627;4086	GATA6;SMAD1;GATA4
GO:0055001	muscle cell development	http://amigo.geneontology.org/amigo/term/GO:0055001	20	3	0.188206	15.94	0.000699033	0.011392	2626;4089;137814	SMAD4;GATA4;NKX2-6
GO:0072132	mesenchyme morphogenesis	http://amigo.geneontology.org/amigo/term/GO:0072132	21	3	0.197616	15.181	0.000810916	0.0129353	4087;4089;140628	SMAD2;SMAD4;GATA5
GO:0060411	cardiac septum morphogenesis	http://amigo.geneontology.org/amigo/term/GO:0060411	28	4	0.263488	15.181	9.12452e-05	0.00333146	2626;2627;4089;4091	SMAD6;GATA6;SMAD4;GATA4
GO:0060419	heart growth	http://amigo.geneontology.org/amigo/term/GO:0060419	22	3	0.207026	14.4909	0.000933633	0.0144713	2626;2627;4086	GATA6;SMAD1;GATA4
GO:0090287	regulation of cellular response to growth factor stimulus	http://amigo.geneontology.org/amigo/term/GO:0090287	30	4	0.282309	14.1689	0.000120771	0.00389071	2626;4087;4089;4091	SMAD6;SMAD2;SMAD4;GATA4
GO:0007596	blood coagulation	http://amigo.geneontology.org/amigo/term/GO:0007596	23	3	0.216437	13.8609	0.00106759	0.0156612	2626;2627;140628	GATA6;GATA5;GATA4
GO:0050817	coagulation	http://amigo.geneontology.org/amigo/term/GO:0050817	23	3	0.216437	13.8609	0.00106759	0.0156612	2626;2627;140628	GATA6;GATA5;GATA4
GO:0043408	regulation of MAPK cascade	http://amigo.geneontology.org/amigo/term/GO:0043408	23	3	0.216437	13.8609	0.00106759	0.0156612	4089;9464;9611	NCOR1;SMAD4;HAND2
GO:0009798	axis specification	http://amigo.geneontology.org/amigo/term/GO:0009798	23	3	0.216437	13.8609	0.00106759	0.0156612	4087;4089;4091	SMAD6;SMAD2;SMAD4
GO:0003151	outflow tract morphogenesis	http://amigo.geneontology.org/amigo/term/GO:0003151	31	4	0.291719	13.7118	0.000137889	0.00421725	2627;4089;4091;9464	SMAD6;GATA6;SMAD4;HAND2
GO:0071560	cellular response to transforming growth factor beta stimulus	http://amigo.geneontology.org/amigo/term/GO:0071560	31	4	0.291719	13.7118	0.000137889	0.00421725	4086;4087;4089;4091	SMAD6;SMAD2;SMAD4;SMAD1
GO:0048738	cardiac muscle tissue development	http://amigo.geneontology.org/amigo/term/GO:0048738	39	5	0.367001	13.6239	1.69481e-05	0.00142102	2626;2627;4086;4089;137814	GATA6;SMAD4;SMAD1;GATA4;NKX2-6
GO:0000165	MAPK cascade	http://amigo.geneontology.org/amigo/term/GO:0000165	32	4	0.301129	13.2833	0.000156709	0.00451706	4086;4089;9464;9611	NCOR1;SMAD4;SMAD1;HAND2
GO:0023014	signal transduction by protein phosphorylation	http://amigo.geneontology.org/amigo/term/GO:0023014	32	4	0.301129	13.2833	0.000156709	0.00451706	4086;4089;9464;9611	NCOR1;SMAD4;SMAD1;HAND2
GO:0001933	negative regulation of protein phosphorylation	http://amigo.geneontology.org/amigo/term/GO:0001933	24	3	0.225847	13.2833	0.00121319	0.0170365	4089;4091;9611	SMAD6;NCOR1;SMAD4
GO:0003281	ventricular septum development	http://amigo.geneontology.org/amigo/term/GO:0003281	24	3	0.225847	13.2833	0.00121319	0.0170365	2626;4089;4091	SMAD6;SMAD4;GATA4
GO:0110110	positive regulation of animal organ morphogenesis	http://amigo.geneontology.org/amigo/term/GO:0110110	24	3	0.225847	13.2833	0.00121319	0.0170365	4089;9464;140628	SMAD4;GATA5;HAND2
GO:0048645	animal organ formation	http://amigo.geneontology.org/amigo/term/GO:0048645	24	3	0.225847	13.2833	0.00121319	0.0170365	2627;9464;140628	GATA6;GATA5;HAND2
GO:0071559	response to transforming growth factor beta	http://amigo.geneontology.org/amigo/term/GO:0071559	33	4	0.31054	12.8808	0.000177329	0.0048359	4086;4087;4089;4091	SMAD6;SMAD2;SMAD4;SMAD1
GO:0007599	hemostasis	http://amigo.geneontology.org/amigo/term/GO:0007599	25	3	0.235257	12.752	0.0013708	0.0186135	2626;2627;140628	GATA6;GATA5;GATA4
GO:0035050	embryonic heart tube development	http://amigo.geneontology.org/amigo/term/GO:0035050	25	3	0.235257	12.752	0.0013708	0.0186135	2626;9464;137814	HAND2;GATA4;NKX2-6
GO:0003206	cardiac chamber morphogenesis	http://amigo.geneontology.org/amigo/term/GO:0003206	42	5	0.395232	12.6508	2.46432e-05	0.00175261	2626;2627;4089;4091;9464	SMAD6;GATA6;SMAD4;HAND2;GATA4
GO:0003279	cardiac septum development	http://amigo.geneontology.org/amigo/term/GO:0003279	34	4	0.31995	12.502	0.000199851	0.00521199	2626;2627;4089;4091	SMAD6;GATA6;SMAD4;GATA4
GO:0034622	cellular protein-containing complex assembly	http://amigo.geneontology.org/amigo/term/GO:0034622	35	4	0.32936	12.1448	0.000224379	0.00526993	4086;4087;4089;4091	SMAD6;SMAD2;SMAD4;SMAD1
GO:0051146	striated muscle cell differentiation	http://amigo.geneontology.org/amigo/term/GO:0051146	35	4	0.32936	12.1448	0.000224379	0.00526993	2626;2627;4089;137814	GATA6;SMAD4;GATA4;NKX2-6
GO:0001657	ureteric bud development	http://amigo.geneontology.org/amigo/term/GO:0001657	35	4	0.32936	12.1448	0.000224379	0.00526993	4086;4087;4089;4091	SMAD6;SMAD2;SMAD4;SMAD1
GO:0072163	mesonephric epithelium development	http://amigo.geneontology.org/amigo/term/GO:0072163	35	4	0.32936	12.1448	0.000224379	0.00526993	4086;4087;4089;4091	SMAD6;SMAD2;SMAD4;SMAD1
GO:0072164	mesonephric tubule development	http://amigo.geneontology.org/amigo/term/GO:0072164	35	4	0.32936	12.1448	0.000224379	0.00526993	4086;4087;4089;4091	SMAD6;SMAD2;SMAD4;SMAD1
GO:0048565	digestive tract development	http://amigo.geneontology.org/amigo/term/GO:0048565	44	5	0.414053	12.0758	3.11269e-05	0.00189413	2626;2627;4087;137814;140628	GATA6;SMAD2;GATA5;GATA4;NKX2-6
GO:0035265	organ growth	http://amigo.geneontology.org/amigo/term/GO:0035265	36	4	0.33877	11.8074	0.000251017	0.00557325	2626;2627;4086;4087	GATA6;SMAD2;SMAD1;GATA4
GO:0045667	regulation of osteoblast differentiation	http://amigo.geneontology.org/amigo/term/GO:0045667	27	3	0.254078	11.8074	0.00172359	0.0226548	4086;4091;9464	SMAD6;SMAD1;HAND2
GO:0016458	gene silencing	http://amigo.geneontology.org/amigo/term/GO:0016458	27	3	0.254078	11.8074	0.00172359	0.0226548	4086;4087;9611	NCOR1;SMAD2;SMAD1
GO:0003208	cardiac ventricle morphogenesis	http://amigo.geneontology.org/amigo/term/GO:0003208	27	3	0.254078	11.8074	0.00172359	0.0226548	2626;4089;9464	SMAD4;HAND2;GATA4
GO:0003231	cardiac ventricle development	http://amigo.geneontology.org/amigo/term/GO:0003231	37	4	0.348181	11.4883	0.000279871	0.00605037	2626;4089;4091;9464	SMAD6;SMAD4;HAND2;GATA4
GO:0001823	mesonephros development	http://amigo.geneontology.org/amigo/term/GO:0001823	37	4	0.348181	11.4883	0.000279871	0.00605037	4086;4087;4089;4091	SMAD6;SMAD2;SMAD4;SMAD1
GO:0042326	negative regulation of phosphorylation	http://amigo.geneontology.org/amigo/term/GO:0042326	28	3	0.263488	11.3857	0.00191947	0.0250293	4089;4091;9611	SMAD6;NCOR1;SMAD4
GO:0007178	transmembrane receptor protein serine/threonine kinase signaling pathway	http://amigo.geneontology.org/amigo/term/GO:0007178	47	5	0.442284	11.305	4.32666e-05	0.00229313	2626;4086;4087;4089;4091	SMAD6;SMAD2;SMAD4;SMAD1;GATA4
GO:0055123	digestive system development	http://amigo.geneontology.org/amigo/term/GO:0055123	47	5	0.442284	11.305	4.32666e-05	0.00229313	2626;2627;4087;137814;140628	GATA6;SMAD2;GATA5;GATA4;NKX2-6
GO:0003205	cardiac chamber development	http://amigo.geneontology.org/amigo/term/GO:0003205	48	5	0.451694	11.0694	4.80402e-05	0.00239182	2626;2627;4089;4091;9464	SMAD6;GATA6;SMAD4;HAND2;GATA4
GO:0007368	determination of left/right symmetry	http://amigo.geneontology.org/amigo/term/GO:0007368	29	3	0.272898	10.9931	0.0021288	0.0269048	2626;4087;9464	SMAD2;HAND2;GATA4
GO:0061614	pri-miRNA transcription by RNA polymerase II	http://amigo.geneontology.org/amigo/term/GO:0061614	29	3	0.272898	10.9931	0.0021288	0.0269048	4086;4089;4091	SMAD6;SMAD4;SMAD1
GO:0006396	RNA processing	http://amigo.geneontology.org/amigo/term/GO:0006396	30	3	0.282309	10.6267	0.00235192	0.0282058	4086;4087;9611	NCOR1;SMAD2;SMAD1
GO:0009799	specification of symmetry	http://amigo.geneontology.org/amigo/term/GO:0009799	30	3	0.282309	10.6267	0.00235192	0.0282058	2626;4087;9464	SMAD2;HAND2;GATA4
GO:0009855	determination of bilateral symmetry	http://amigo.geneontology.org/amigo/term/GO:0009855	30	3	0.282309	10.6267	0.00235192	0.0282058	2626;4087;9464	SMAD2;HAND2;GATA4
GO:0010563	negative regulation of phosphorus metabolic process	http://amigo.geneontology.org/amigo/term/GO:0010563	31	3	0.291719	10.2839	0.00258913	0.0306039	4089;4091;9611	SMAD6;NCOR1;SMAD4
GO:0045936	negative regulation of phosphate metabolic process	http://amigo.geneontology.org/amigo/term/GO:0045936	31	3	0.291719	10.2839	0.00258913	0.0306039	4089;4091;9611	SMAD6;NCOR1;SMAD4
GO:0044057	regulation of system process	http://amigo.geneontology.org/amigo/term/GO:0044057	42	4	0.395232	10.1206	0.000461203	0.00881113	2626;4089;9464;140628	SMAD4;GATA5;HAND2;GATA4
GO:0042060	wound healing	http://amigo.geneontology.org/amigo/term/GO:0042060	43	4	0.404642	9.88527	0.000505661	0.00903793	2626;2627;4087;140628	GATA6;SMAD2;GATA5;GATA4
GO:0003007	heart morphogenesis	http://amigo.geneontology.org/amigo/term/GO:0003007	65	6	0.611669	9.80923	1.36915e-05	0.00131615	2626;2627;4089;4091;9464;140628	SMAD6;GATA6;SMAD4;GATA5;HAND2;GATA4
GO:0071363	cellular response to growth factor stimulus	http://amigo.geneontology.org/amigo/term/GO:0071363	78	7	0.734003	9.53675	2.41277e-06	0.000462389	2626;2627;4086;4087;4089;4091;140628	SMAD6;GATA6;SMAD2;SMAD4;GATA5;SMAD1;GATA4
GO:0072073	kidney epithelium development	http://amigo.geneontology.org/amigo/term/GO:0072073	45	4	0.423463	9.44593	0.000603679	0.0102252	4086;4087;4089;4091	SMAD6;SMAD2;SMAD4;SMAD1
GO:0007369	gastrulation	http://amigo.geneontology.org/amigo/term/GO:0007369	45	4	0.423463	9.44593	0.000603679	0.0102252	2627;4086;4087;4089	GATA6;SMAD2;SMAD4;SMAD1
GO:0048762	mesenchymal cell differentiation	http://amigo.geneontology.org/amigo/term/GO:0048762	45	4	0.423463	9.44593	0.000603679	0.0102252	4087;4089;9464;140628	SMAD2;SMAD4;GATA5;HAND2
GO:0060021	roof of mouth development	http://amigo.geneontology.org/amigo/term/GO:0060021	34	3	0.31995	9.37647	0.00338845	0.037374	4087;4089;9464	SMAD2;SMAD4;HAND2
GO:0031400	negative regulation of protein modification process	http://amigo.geneontology.org/amigo/term/GO:0031400	35	3	0.32936	9.10857	0.00368509	0.037374	4089;4091;9611	SMAD6;NCOR1;SMAD4
GO:0045765	regulation of angiogenesis	http://amigo.geneontology.org/amigo/term/GO:0045765	35	3	0.32936	9.10857	0.00368509	0.037374	2626;2627;4086	GATA6;SMAD1;GATA4
GO:0033002	muscle cell proliferation	http://amigo.geneontology.org/amigo/term/GO:0033002	35	3	0.32936	9.10857	0.00368509	0.037374	2627;4086;27086	GATA6;FOXP1;SMAD1
GO:0035019	somatic stem cell population maintenance	http://amigo.geneontology.org/amigo/term/GO:0035019	35	3	0.32936	9.10857	0.00368509	0.037374	4087;4089;27086	SMAD2;SMAD4;FOXP1
GO:0008584	male gonad development	http://amigo.geneontology.org/amigo/term/GO:0008584	36	3	0.33877	8.85556	0.00399727	0.0395634	2626;2627;4089	GATA6;SMAD4;GATA4
GO:0046546	development of primary male sexual characteristics	http://amigo.geneontology.org/amigo/term/GO:0046546	36	3	0.33877	8.85556	0.00399727	0.0395634	2626;2627;4089	GATA6;SMAD4;GATA4
GO:0070848	response to growth factor	http://amigo.geneontology.org/amigo/term/GO:0070848	85	7	0.799875	8.75137	4.36536e-06	0.000652026	2626;2627;4086;4087;4089;4091;140628	SMAD6;GATA6;SMAD2;SMAD4;GATA5;SMAD1;GATA4
GO:0006468	protein phosphorylation	http://amigo.geneontology.org/amigo/term/GO:0006468	73	6	0.686951	8.73425	2.71088e-05	0.00175261	4086;4087;4089;4091;9464;9611	SMAD6;NCOR1;SMAD2;SMAD4;SMAD1;HAND2
GO:0007507	heart development	http://amigo.geneontology.org/amigo/term/GO:0007507	110	9	1.03513	8.69455	9.11069e-08	2.74908e-05	2626;2627;4086;4087;4089;4091;9464;137814;140628	SMAD6;GATA6;SMAD2;SMAD4;GATA5;SMAD1;HAND2;GATA4;NKX2-6
GO:0010608	posttranscriptional regulation of gene expression	http://amigo.geneontology.org/amigo/term/GO:0010608	37	3	0.348181	8.61622	0.00432528	0.0403106	4086;4087;9611	NCOR1;SMAD2;SMAD1
GO:0001704	formation of primary germ layer	http://amigo.geneontology.org/amigo/term/GO:0001704	37	3	0.348181	8.61622	0.00432528	0.0403106	2627;4086;4087	GATA6;SMAD2;SMAD1
GO:0030278	regulation of ossification	http://amigo.geneontology.org/amigo/term/GO:0030278	38	3	0.357591	8.38947	0.00466936	0.0430997	4086;4091;9464	SMAD6;SMAD1;HAND2
GO:0042692	muscle cell differentiation	http://amigo.geneontology.org/amigo/term/GO:0042692	51	4	0.479925	8.33464	0.000978948	0.0149592	2626;2627;4089;137814	GATA6;SMAD4;GATA4;NKX2-6
GO:0060485	mesenchyme development	http://amigo.geneontology.org/amigo/term/GO:0060485	67	5	0.630489	7.93035	0.000244697	0.00550736	2626;4087;4089;9464;140628	SMAD2;SMAD4;GATA5;HAND2;GATA4
GO:0001932	regulation of protein phosphorylation	http://amigo.geneontology.org/amigo/term/GO:0001932	55	4	0.517566	7.72848	0.0013063	0.0180358	4089;4091;9464;9611	SMAD6;NCOR1;SMAD4;HAND2
GO:0006793	phosphorus metabolic process	http://amigo.geneontology.org/amigo/term/GO:0006793	98	7	0.922208	7.59048	1.15239e-05	0.00118336	2627;4086;4087;4089;4091;9464;9611	SMAD6;NCOR1;GATA6;SMAD2;SMAD4;SMAD1;HAND2
GO:0006796	phosphate-containing compound metabolic process	http://amigo.geneontology.org/amigo/term/GO:0006796	98	7	0.922208	7.59048	1.15239e-05	0.00118336	2627;4086;4087;4089;4091;9464;9611	SMAD6;NCOR1;GATA6;SMAD2;SMAD4;SMAD1;HAND2
GO:0016310	phosphorylation	http://amigo.geneontology.org/amigo/term/GO:0016310	85	6	0.799875	7.50118	6.55669e-05	0.00290823	4086;4087;4089;4091;9464;9611	SMAD6;NCOR1;SMAD2;SMAD4;SMAD1;HAND2
GO:0009611	response to wounding	http://amigo.geneontology.org/amigo/term/GO:0009611	57	4	0.536386	7.45731	0.00149602	0.0201472	2626;2627;4087;140628	GATA6;SMAD2;GATA5;GATA4
GO:0007167	enzyme linked receptor protein signaling pathway	http://amigo.geneontology.org/amigo/term/GO:0007167	75	5	0.705772	7.08444	0.00041884	0.00839213	2626;4086;4087;4089;4091	SMAD6;SMAD2;SMAD4;SMAD1;GATA4
GO:0065003	protein-containing complex assembly	http://amigo.geneontology.org/amigo/term/GO:0065003	77	5	0.724592	6.90043	0.000474318	0.00895752	4086;4087;4089;4091;4286	SMAD6;SMAD2;SMAD4;MITF;SMAD1
GO:0001817	regulation of cytokine production	http://amigo.geneontology.org/amigo/term/GO:0001817	63	4	0.592848	6.74709	0.00218093	0.027146	2626;2627;4089;27086	GATA6;SMAD4;FOXP1;GATA4
GO:0001822	kidney development	http://amigo.geneontology.org/amigo/term/GO:0001822	63	4	0.592848	6.74709	0.00218093	0.027146	4086;4087;4089;4091	SMAD6;SMAD2;SMAD4;SMAD1
GO:0042325	regulation of phosphorylation	http://amigo.geneontology.org/amigo/term/GO:0042325	64	4	0.602258	6.64167	0.00231324	0.0282058	4089;4091;9464;9611	SMAD6;NCOR1;SMAD4;HAND2
GO:0072001	renal system development	http://amigo.geneontology.org/amigo/term/GO:0072001	68	4	0.6399	6.25098	0.00289876	0.0333053	4086;4087;4089;4091	SMAD6;SMAD2;SMAD4;SMAD1
GO:0001525	angiogenesis	http://amigo.geneontology.org/amigo/term/GO:0001525	69	4	0.64931	6.16039	0.00305981	0.0349115	2626;2627;4086;9464	GATA6;SMAD1;HAND2;GATA4
GO:0022603	regulation of anatomical structure morphogenesis	http://amigo.geneontology.org/amigo/term/GO:0022603	121	7	1.13864	6.14766	4.726e-05	0.00239182	2626;2627;4086;4089;9464;27086;140628	GATA6;SMAD4;GATA5;FOXP1;SMAD1;HAND2;GATA4
GO:0043933	protein-containing complex subunit organization	http://amigo.geneontology.org/amigo/term/GO:0043933	88	5	0.828105	6.03788	0.000886088	0.0138652	4086;4087;4089;4091;4286	SMAD6;SMAD2;SMAD4;MITF;SMAD1
GO:0014706	striated muscle tissue development	http://amigo.geneontology.org/amigo/term/GO:0014706	88	5	0.828105	6.03788	0.000886088	0.0138652	2626;2627;4086;4089;137814	GATA6;SMAD4;SMAD1;GATA4;NKX2-6
GO:0019220	regulation of phosphate metabolic process	http://amigo.geneontology.org/amigo/term/GO:0019220	72	4	0.677541	5.9037	0.00358006	0.037374	4089;4091;9464;9611	SMAD6;NCOR1;SMAD4;HAND2
GO:0051174	regulation of phosphorus metabolic process	http://amigo.geneontology.org/amigo/term/GO:0051174	72	4	0.677541	5.9037	0.00358006	0.037374	4089;4091;9464;9611	SMAD6;NCOR1;SMAD4;HAND2
GO:0060537	muscle tissue development	http://amigo.geneontology.org/amigo/term/GO:0060537	90	5	0.846926	5.9037	0.000983322	0.0149592	2626;2627;4086;4089;137814	GATA6;SMAD4;SMAD1;GATA4;NKX2-6
GO:0071495	cellular response to endogenous stimulus	http://amigo.geneontology.org/amigo/term/GO:0071495	181	10	1.70326	5.87109	5.10139e-07	0.000119737	2626;2627;4086;4087;4089;4091;6258;9611;27086;140628	RXRG;SMAD6;NCOR1;GATA6;SMAD2;SMAD4;GATA5;FOXP1;SMAD1;GATA4
GO:0060548	negative regulation of cell death	http://amigo.geneontology.org/amigo/term/GO:0060548	128	7	1.20452	5.81146	6.84688e-05	0.00290823	2627;4089;4091;4286;9464;27086;137814	SMAD6;GATA6;SMAD4;MITF;FOXP1;HAND2;NKX2-6
GO:0048589	developmental growth	http://amigo.geneontology.org/amigo/term/GO:0048589	92	5	0.865747	5.77536	0.0010884	0.0158251	2626;2627;4086;4087;4089	GATA6;SMAD2;SMAD4;SMAD1;GATA4
GO:0048863	stem cell differentiation	http://amigo.geneontology.org/amigo/term/GO:0048863	74	4	0.696361	5.74414	0.003959	0.0395634	2626;2627;4089;9464	GATA6;SMAD4;HAND2;GATA4
GO:0001816	cytokine production	http://amigo.geneontology.org/amigo/term/GO:0001816	74	4	0.696361	5.74414	0.003959	0.0395634	2626;2627;4089;27086	GATA6;SMAD4;FOXP1;GATA4
GO:0009967	positive regulation of signal transduction	http://amigo.geneontology.org/amigo/term/GO:0009967	95	5	0.893977	5.59298	0.0012616	0.0175662	2626;4087;4089;9464;140628	SMAD2;SMAD4;GATA5;HAND2;GATA4
GO:0022607	cellular component assembly	http://amigo.geneontology.org/amigo/term/GO:0022607	114	6	1.07277	5.59298	0.00034507	0.00726859	4086;4087;4089;4091;4286;9611	SMAD6;NCOR1;SMAD2;SMAD4;MITF;SMAD1
GO:0043066	negative regulation of apoptotic process	http://amigo.geneontology.org/amigo/term/GO:0043066	115	6	1.08218	5.54435	0.000362208	0.00753234	2627;4091;4286;9464;27086;137814	SMAD6;GATA6;MITF;FOXP1;HAND2;NKX2-6
GO:0048729	tissue morphogenesis	http://amigo.geneontology.org/amigo/term/GO:0048729	135	7	1.27039	5.51012	9.70253e-05	0.00346549	2626;4086;4087;4089;9464;27086;140628	SMAD2;SMAD4;GATA5;FOXP1;SMAD1;HAND2;GATA4
GO:0043069	negative regulation of programmed cell death	http://amigo.geneontology.org/amigo/term/GO:0043069	117	6	1.101	5.44957	0.000398513	0.00808342	2627;4091;4286;9464;27086;137814	SMAD6;GATA6;MITF;FOXP1;HAND2;NKX2-6
GO:0072359	circulatory system development	http://amigo.geneontology.org/amigo/term/GO:0072359	180	9	1.69385	5.31333	6.76481e-06	0.000793898	2626;2627;4086;4087;4089;4091;9464;137814;140628	SMAD6;GATA6;SMAD2;SMAD4;GATA5;SMAD1;HAND2;GATA4;NKX2-6
GO:0044085	cellular component biogenesis	http://amigo.geneontology.org/amigo/term/GO:0044085	121	6	1.13864	5.26942	0.000479778	0.00895767	4086;4087;4089;4091;4286;9611	SMAD6;NCOR1;SMAD2;SMAD4;MITF;SMAD1
GO:0001701	in utero embryonic development	http://amigo.geneontology.org/amigo/term/GO:0001701	81	4	0.762233	5.24774	0.00550201	0.0493978	2627;4087;4089;9464	GATA6;SMAD2;SMAD4;HAND2
GO:0010647	positive regulation of cell communication	http://amigo.geneontology.org/amigo/term/GO:0010647	106	5	0.997491	5.01258	0.00207816	0.0266752	2626;4087;4089;9464;140628	SMAD2;SMAD4;GATA5;HAND2;GATA4
GO:0023056	positive regulation of signaling	http://amigo.geneontology.org/amigo/term/GO:0023056	106	5	0.997491	5.01258	0.00207816	0.0266752	2626;4087;4089;9464;140628	SMAD2;SMAD4;GATA5;HAND2;GATA4
GO:0009968	negative regulation of signal transduction	http://amigo.geneontology.org/amigo/term/GO:0009968	108	5	1.01631	4.91975	0.00226101	0.0279311	4087;4089;4091;9611;27086	SMAD6;NCOR1;SMAD2;SMAD4;FOXP1
GO:0010648	negative regulation of cell communication	http://amigo.geneontology.org/amigo/term/GO:0010648	112	5	1.05395	4.74405	0.00266223	0.0310216	4087;4089;4091;9611;27086	SMAD6;NCOR1;SMAD2;SMAD4;FOXP1
GO:0023057	negative regulation of signaling	http://amigo.geneontology.org/amigo/term/GO:0023057	112	5	1.05395	4.74405	0.00266223	0.0310216	4087;4089;4091;9611;27086	SMAD6;NCOR1;SMAD2;SMAD4;FOXP1
GO:0040007	growth	http://amigo.geneontology.org/amigo/term/GO:0040007	113	5	1.06336	4.70206	0.00277027	0.0320532	2626;2627;4086;4087;4089	GATA6;SMAD2;SMAD4;SMAD1;GATA4
GO:0035239	tube morphogenesis	http://amigo.geneontology.org/amigo/term/GO:0035239	166	7	1.56211	4.48112	0.00036676	0.00753234	2626;2627;4086;4087;4089;9464;27086	GATA6;SMAD2;SMAD4;FOXP1;SMAD1;HAND2;GATA4
GO:0001568	blood vessel development	http://amigo.geneontology.org/amigo/term/GO:0001568	120	5	1.12923	4.42778	0.00361964	0.037374	2626;2627;4086;4091;9464	SMAD6;GATA6;SMAD1;HAND2;GATA4
GO:0006464	cellular protein modification process	http://amigo.geneontology.org/amigo/term/GO:0006464	171	7	1.60916	4.3501	0.000442429	0.0085519	4086;4087;4089;4091;9464;9611;57504	SMAD6;NCOR1;SMAD2;SMAD4;MTA3;SMAD1;HAND2
GO:0036211	protein modification process	http://amigo.geneontology.org/amigo/term/GO:0036211	171	7	1.60916	4.3501	0.000442429	0.0085519	4086;4087;4089;4091;9464;9611;57504	SMAD6;NCOR1;SMAD2;SMAD4;MTA3;SMAD1;HAND2
GO:0001944	vasculature development	http://amigo.geneontology.org/amigo/term/GO:0001944	124	5	1.16688	4.28495	0.0041833	0.0403106	2626;2627;4086;4091;9464	SMAD6;GATA6;SMAD1;HAND2;GATA4
GO:0072358	cardiovascular system development	http://amigo.geneontology.org/amigo/term/GO:0072358	124	5	1.16688	4.28495	0.0041833	0.0403106	2626;2627;4086;4091;9464	SMAD6;GATA6;SMAD1;HAND2;GATA4
GO:0048585	negative regulation of response to stimulus	http://amigo.geneontology.org/amigo/term/GO:0048585	128	5	1.20452	4.15104	0.00480863	0.0441373	4087;4089;4091;9611;27086	SMAD6;NCOR1;SMAD2;SMAD4;FOXP1
GO:0043412	macromolecule modification	http://amigo.geneontology.org/amigo/term/GO:0043412	181	7	1.70326	4.10976	0.000632056	0.0105966	4086;4087;4089;4091;9464;9611;57504	SMAD6;NCOR1;SMAD2;SMAD4;MTA3;SMAD1;HAND2
GO:0007389	pattern specification process	http://amigo.geneontology.org/amigo/term/GO:0007389	184	7	1.73149	4.04275	0.000700301	0.011392	2626;4086;4087;4089;4091;9464;140628	SMAD6;SMAD2;SMAD4;GATA5;SMAD1;HAND2;GATA4
GO:0010941	regulation of cell death	http://amigo.geneontology.org/amigo/term/GO:0010941	186	7	1.75031	3.99928	0.000749031	0.0120653	2627;4089;4091;4286;9464;27086;137814	SMAD6;GATA6;SMAD4;MITF;FOXP1;HAND2;NKX2-6
GO:0042981	regulation of apoptotic process	http://amigo.geneontology.org/amigo/term/GO:0042981	174	6	1.63739	3.66437	0.00334986	0.037374	2627;4091;4286;9464;27086;137814	SMAD6;GATA6;MITF;FOXP1;HAND2;NKX2-6
GO:0043067	regulation of programmed cell death	http://amigo.geneontology.org/amigo/term/GO:0043067	175	6	1.6468	3.64343	0.00345062	0.037374	2627;4091;4286;9464;27086;137814	SMAD6;GATA6;MITF;FOXP1;HAND2;NKX2-6
GO:0045597	positive regulation of cell differentiation	http://amigo.geneontology.org/amigo/term/GO:0045597	176	6	1.65621	3.62273	0.00355369	0.037374	2626;2627;4086;4087;4089;140628	GATA6;SMAD2;SMAD4;GATA5;SMAD1;GATA4
GO:0048598	embryonic morphogenesis	http://amigo.geneontology.org/amigo/term/GO:0048598	183	6	1.72208	3.48415	0.00434266	0.0403106	2626;2627;4086;4087;4089;9464	GATA6;SMAD2;SMAD4;SMAD1;HAND2;GATA4

## Sheet: Cardiomyocyte
geneSet	description	link	size	overlap	expect	enrichmentRatio	pValue	FDR	overlapId	userId
GO:0003209	cardiac atrium morphogenesis	http://amigo.geneontology.org/amigo/term/GO:0003209	12	4	0.097867	40.8718	1.27356e-06	0.000160958	2626;3670;5629;57057	PROX1;ISL1;TBX20;GATA4
GO:0003230	cardiac atrium development	http://amigo.geneontology.org/amigo/term/GO:0003230	12	4	0.097867	40.8718	1.27356e-06	0.000160958	2626;3670;5629;57057	PROX1;ISL1;TBX20;GATA4
GO:1905314	semi-lunar valve development	http://amigo.geneontology.org/amigo/term/GO:1905314	13	4	0.106023	37.7278	1.83123e-06	0.000177155	2626;23462;57057;140628	GATA5;TBX20;GATA4;HEY1
GO:0055006	cardiac cell development	http://amigo.geneontology.org/amigo/term/GO:0055006	10	3	0.0815558	36.7846	4.92809e-05	0.00199447	2626;5629;137814	PROX1;GATA4;NKX2-6
GO:0055013	cardiac muscle cell development	http://amigo.geneontology.org/amigo/term/GO:0055013	10	3	0.0815558	36.7846	4.92809e-05	0.00199447	2626;5629;137814	PROX1;GATA4;NKX2-6
GO:0003176	aortic valve development	http://amigo.geneontology.org/amigo/term/GO:0003176	10	3	0.0815558	36.7846	4.92809e-05	0.00199447	2626;57057;140628	GATA5;TBX20;GATA4
GO:0060575	intestinal epithelial cell differentiation	http://amigo.geneontology.org/amigo/term/GO:0060575	10	3	0.0815558	36.7846	4.92809e-05	0.00199447	2626;2627;140628	GATA6;GATA5;GATA4
GO:0003197	endocardial cushion development	http://amigo.geneontology.org/amigo/term/GO:0003197	17	5	0.138645	36.0633	8.88452e-08	1.82466e-05	2626;3670;23462;57057;140628	GATA5;ISL1;TBX20;GATA4;HEY1
GO:0003203	endocardial cushion morphogenesis	http://amigo.geneontology.org/amigo/term/GO:0003203	14	4	0.114178	35.033	2.55208e-06	0.000220687	3670;23462;57057;140628	GATA5;ISL1;TBX20;HEY1
GO:0060421	positive regulation of heart growth	http://amigo.geneontology.org/amigo/term/GO:0060421	11	3	0.0897114	33.4406	6.74414e-05	0.00251832	2627;5629;57057	PROX1;GATA6;TBX20
GO:0003215	cardiac right ventricle morphogenesis	http://amigo.geneontology.org/amigo/term/GO:0003215	11	3	0.0897114	33.4406	6.74414e-05	0.00251832	2626;3670;57057	ISL1;TBX20;GATA4
GO:0010002	cardioblast differentiation	http://amigo.geneontology.org/amigo/term/GO:0010002	11	3	0.0897114	33.4406	6.74414e-05	0.00251832	2626;2627;3670	GATA6;ISL1;GATA4
GO:0060411	cardiac septum morphogenesis	http://amigo.geneontology.org/amigo/term/GO:0060411	28	7	0.228356	30.6538	3.70041e-10	6.07978e-07	2626;2627;3670;5629;6664;23462;57057	PROX1;GATA6;SOX11;ISL1;TBX20;GATA4;HEY1
GO:0003148	outflow tract septum morphogenesis	http://amigo.geneontology.org/amigo/term/GO:0003148	12	3	0.097867	30.6538	8.94973e-05	0.00319661	2627;3670;57057	GATA6;ISL1;TBX20
GO:0003179	heart valve morphogenesis	http://amigo.geneontology.org/amigo/term/GO:0003179	18	4	0.146801	27.2479	7.66066e-06	0.000572112	2626;23462;57057;140628	GATA5;TBX20;GATA4;HEY1
GO:0003208	cardiac ventricle morphogenesis	http://amigo.geneontology.org/amigo/term/GO:0003208	27	6	0.220201	27.2479	2.07792e-08	5.04939e-06	2626;3670;5629;6664;23462;57057	PROX1;SOX11;ISL1;TBX20;GATA4;HEY1
GO:0046622	positive regulation of organ growth	http://amigo.geneontology.org/amigo/term/GO:0046622	14	3	0.114178	26.2747	0.000146682	0.00463459	2627;5629;57057	PROX1;GATA6;TBX20
GO:0003279	cardiac septum development	http://amigo.geneontology.org/amigo/term/GO:0003279	34	7	0.27729	25.2443	1.64777e-09	1.35364e-06	2626;2627;3670;5629;6664;23462;57057	PROX1;GATA6;SOX11;ISL1;TBX20;GATA4;HEY1
GO:0055008	cardiac muscle tissue morphogenesis	http://amigo.geneontology.org/amigo/term/GO:0055008	15	3	0.122334	24.5231	0.000182487	0.0052601	3670;5629;57057	PROX1;ISL1;TBX20
GO:0003300	cardiac muscle hypertrophy	http://amigo.geneontology.org/amigo/term/GO:0003300	15	3	0.122334	24.5231	0.000182487	0.0052601	2626;2627;140628	GATA6;GATA5;GATA4
GO:0014896	muscle hypertrophy	http://amigo.geneontology.org/amigo/term/GO:0014896	15	3	0.122334	24.5231	0.000182487	0.0052601	2626;2627;140628	GATA6;GATA5;GATA4
GO:0014897	striated muscle hypertrophy	http://amigo.geneontology.org/amigo/term/GO:0014897	15	3	0.122334	24.5231	0.000182487	0.0052601	2626;2627;140628	GATA6;GATA5;GATA4
GO:0003171	atrioventricular valve development	http://amigo.geneontology.org/amigo/term/GO:0003171	10	2	0.0815558	24.5231	0.00266439	0.0380432	23462;57057	TBX20;HEY1
GO:0055025	positive regulation of cardiac muscle tissue development	http://amigo.geneontology.org/amigo/term/GO:0055025	10	2	0.0815558	24.5231	0.00266439	0.0380432	2627;57057	GATA6;TBX20
GO:2000738	positive regulation of stem cell differentiation	http://amigo.geneontology.org/amigo/term/GO:2000738	10	2	0.0815558	24.5231	0.00266439	0.0380432	2626;2627	GATA6;GATA4
GO:0003207	cardiac chamber formation	http://amigo.geneontology.org/amigo/term/GO:0003207	10	2	0.0815558	24.5231	0.00266439	0.0380432	6664;57057	SOX11;TBX20
GO:2000678	negative regulation of transcription regulatory region DNA binding	http://amigo.geneontology.org/amigo/term/GO:2000678	10	2	0.0815558	24.5231	0.00266439	0.0380432	6664;23462	SOX11;HEY1
GO:0072132	mesenchyme morphogenesis	http://amigo.geneontology.org/amigo/term/GO:0072132	21	4	0.171267	23.3553	1.47797e-05	0.000867253	3670;23462;57057;140628	GATA5;ISL1;TBX20;HEY1
GO:0055007	cardiac muscle cell differentiation	http://amigo.geneontology.org/amigo/term/GO:0055007	21	4	0.171267	23.3553	1.47797e-05	0.000867253	2626;2627;5629;137814	PROX1;GATA6;GATA4;NKX2-6
GO:0060420	regulation of heart growth	http://amigo.geneontology.org/amigo/term/GO:0060420	16	3	0.130489	22.9904	0.000223538	0.00602086	2627;5629;57057	PROX1;GATA6;TBX20
GO:0060412	ventricular septum morphogenesis	http://amigo.geneontology.org/amigo/term/GO:0060412	16	3	0.130489	22.9904	0.000223538	0.00602086	5629;6664;23462	PROX1;SOX11;HEY1
GO:0060419	heart growth	http://amigo.geneontology.org/amigo/term/GO:0060419	22	4	0.179423	22.2937	1.79818e-05	0.000953037	2626;2627;5629;57057	PROX1;GATA6;TBX20;GATA4
GO:0003170	heart valve development	http://amigo.geneontology.org/amigo/term/GO:0003170	22	4	0.179423	22.2937	1.79818e-05	0.000953037	2626;23462;57057;140628	GATA5;TBX20;GATA4;HEY1
GO:0090100	positive regulation of transmembrane receptor protein serine/threonine kinase signaling pathway	http://amigo.geneontology.org/amigo/term/GO:0090100	11	2	0.0897114	22.2937	0.00324149	0.0436539	2626;6664	SOX11;GATA4
GO:0030513	positive regulation of BMP signaling pathway	http://amigo.geneontology.org/amigo/term/GO:0030513	11	2	0.0897114	22.2937	0.00324149	0.0436539	2626;6664	SOX11;GATA4
GO:0003156	regulation of animal organ formation	http://amigo.geneontology.org/amigo/term/GO:0003156	11	2	0.0897114	22.2937	0.00324149	0.0436539	3670;140628	GATA5;ISL1
GO:1905207	regulation of cardiocyte differentiation	http://amigo.geneontology.org/amigo/term/GO:1905207	11	2	0.0897114	22.2937	0.00324149	0.0436539	2626;2627	GATA6;GATA4
GO:0060914	heart formation	http://amigo.geneontology.org/amigo/term/GO:0060914	11	2	0.0897114	22.2937	0.00324149	0.0436539	3670;140628	GATA5;ISL1
GO:0003206	cardiac chamber morphogenesis	http://amigo.geneontology.org/amigo/term/GO:0003206	42	7	0.342535	20.4359	8.0439e-09	3.30403e-06	2626;2627;3670;5629;6664;23462;57057	PROX1;GATA6;SOX11;ISL1;TBX20;GATA4;HEY1
GO:0003281	ventricular septum development	http://amigo.geneontology.org/amigo/term/GO:0003281	24	4	0.195734	20.4359	2.58835e-05	0.00128868	2626;5629;6664;23462	PROX1;SOX11;GATA4;HEY1
GO:0055002	striated muscle cell development	http://amigo.geneontology.org/amigo/term/GO:0055002	18	3	0.146801	20.4359	0.000322655	0.0080021	2626;5629;137814	PROX1;GATA4;NKX2-6
GO:0003158	endothelium development	http://amigo.geneontology.org/amigo/term/GO:0003158	18	3	0.146801	20.4359	0.000322655	0.0080021	5629;23462;27086	PROX1;FOXP1;HEY1
GO:0032640	tumor necrosis factor production	http://amigo.geneontology.org/amigo/term/GO:0032640	12	2	0.097867	20.4359	0.00387189	0.0481933	3670;27086	FOXP1;ISL1
GO:0032680	regulation of tumor necrosis factor production	http://amigo.geneontology.org/amigo/term/GO:0032680	12	2	0.097867	20.4359	0.00387189	0.0481933	3670;27086	FOXP1;ISL1
GO:0071706	tumor necrosis factor superfamily cytokine production	http://amigo.geneontology.org/amigo/term/GO:0071706	12	2	0.097867	20.4359	0.00387189	0.0481933	3670;27086	FOXP1;ISL1
GO:1903555	regulation of tumor necrosis factor superfamily cytokine production	http://amigo.geneontology.org/amigo/term/GO:1903555	12	2	0.097867	20.4359	0.00387189	0.0481933	3670;27086	FOXP1;ISL1
GO:0035909	aorta morphogenesis	http://amigo.geneontology.org/amigo/term/GO:0035909	12	2	0.097867	20.4359	0.00387189	0.0481933	5629;23462	PROX1;HEY1
GO:0048596	embryonic camera-type eye morphogenesis	http://amigo.geneontology.org/amigo/term/GO:0048596	12	2	0.097867	20.4359	0.00387189	0.0481933	5629;6664	PROX1;SOX11
GO:0003231	cardiac ventricle development	http://amigo.geneontology.org/amigo/term/GO:0003231	37	6	0.301757	19.8836	1.5706e-07	2.86722e-05	2626;3670;5629;6664;23462;57057	PROX1;SOX11;ISL1;TBX20;GATA4;HEY1
GO:0045766	positive regulation of angiogenesis	http://amigo.geneontology.org/amigo/term/GO:0045766	19	3	0.154956	19.3603	0.000381342	0.00895064	2626;2627;3670	GATA6;ISL1;GATA4
GO:0055017	cardiac muscle tissue growth	http://amigo.geneontology.org/amigo/term/GO:0055017	19	3	0.154956	19.3603	0.000381342	0.00895064	2626;2627;57057	GATA6;TBX20;GATA4
GO:0035051	cardiocyte differentiation	http://amigo.geneontology.org/amigo/term/GO:0035051	32	5	0.260979	19.1587	2.71321e-06	0.00022289	2626;2627;3670;5629;137814	PROX1;GATA6;ISL1;GATA4;NKX2-6
GO:0048738	cardiac muscle tissue development	http://amigo.geneontology.org/amigo/term/GO:0048738	39	6	0.318068	18.8639	2.18732e-07	3.59377e-05	2626;2627;3670;5629;57057;137814	PROX1;GATA6;ISL1;TBX20;GATA4;NKX2-6
GO:1904018	positive regulation of vasculature development	http://amigo.geneontology.org/amigo/term/GO:1904018	20	3	0.163112	18.3923	0.000446517	0.0100497	2626;2627;3670	GATA6;ISL1;GATA4
GO:0055001	muscle cell development	http://amigo.geneontology.org/amigo/term/GO:0055001	20	3	0.163112	18.3923	0.000446517	0.0100497	2626;5629;137814	PROX1;GATA4;NKX2-6
GO:0060415	muscle tissue morphogenesis	http://amigo.geneontology.org/amigo/term/GO:0060415	20	3	0.163112	18.3923	0.000446517	0.0100497	3670;5629;57057	PROX1;ISL1;TBX20
GO:0003012	muscle system process	http://amigo.geneontology.org/amigo/term/GO:0003012	27	4	0.220201	18.1652	4.21673e-05	0.00192447	2626;2627;57057;140628	GATA6;GATA5;TBX20;GATA4
GO:0003205	cardiac chamber development	http://amigo.geneontology.org/amigo/term/GO:0003205	48	7	0.391468	17.8814	2.15129e-08	5.04939e-06	2626;2627;3670;5629;6664;23462;57057	PROX1;GATA6;SOX11;ISL1;TBX20;GATA4;HEY1
GO:0046620	regulation of organ growth	http://amigo.geneontology.org/amigo/term/GO:0046620	21	3	0.171267	17.5165	0.000518473	0.011358	2627;5629;57057	PROX1;GATA6;TBX20
GO:0007492	endoderm development	http://amigo.geneontology.org/amigo/term/GO:0007492	22	3	0.179423	16.7203	0.000597498	0.012917	2626;2627;57057	GATA6;TBX20;GATA4
GO:0007596	blood coagulation	http://amigo.geneontology.org/amigo/term/GO:0007596	23	3	0.187578	15.9933	0.000683872	0.0142228	2626;2627;140628	GATA6;GATA5;GATA4
GO:0050817	coagulation	http://amigo.geneontology.org/amigo/term/GO:0050817	23	3	0.187578	15.9933	0.000683872	0.0142228	2626;2627;140628	GATA6;GATA5;GATA4
GO:0048644	muscle organ morphogenesis	http://amigo.geneontology.org/amigo/term/GO:0048644	23	3	0.187578	15.9933	0.000683872	0.0142228	3670;5629;57057	PROX1;ISL1;TBX20
GO:0003151	outflow tract morphogenesis	http://amigo.geneontology.org/amigo/term/GO:0003151	31	4	0.252823	15.8213	7.42297e-05	0.00271021	2627;3670;6664;57057	GATA6;SOX11;ISL1;TBX20
GO:0048645	animal organ formation	http://amigo.geneontology.org/amigo/term/GO:0048645	24	3	0.195734	15.3269	0.000777871	0.0159059	2627;3670;140628	GATA6;GATA5;ISL1
GO:0003007	heart morphogenesis	http://amigo.geneontology.org/amigo/term/GO:0003007	65	8	0.530113	15.0911	5.4372e-09	2.97777e-06	2626;2627;3670;5629;6664;23462;57057;140628	PROX1;GATA6;SOX11;GATA5;ISL1;TBX20;GATA4;HEY1
GO:0007599	hemostasis	http://amigo.geneontology.org/amigo/term/GO:0007599	25	3	0.20389	14.7138	0.000879761	0.0164255	2626;2627;140628	GATA6;GATA5;GATA4
GO:0090092	regulation of transmembrane receptor protein serine/threonine kinase signaling pathway	http://amigo.geneontology.org/amigo/term/GO:0090092	25	3	0.20389	14.7138	0.000879761	0.0164255	2626;6664;57057	SOX11;TBX20;GATA4
GO:0035050	embryonic heart tube development	http://amigo.geneontology.org/amigo/term/GO:0035050	25	3	0.20389	14.7138	0.000879761	0.0164255	2626;57057;137814	TBX20;GATA4;NKX2-6
GO:0001709	cell fate determination	http://amigo.geneontology.org/amigo/term/GO:0001709	25	3	0.20389	14.7138	0.000879761	0.0164255	2627;3670;5629	PROX1;GATA6;ISL1
GO:0002065	columnar/cuboidal epithelial cell differentiation	http://amigo.geneontology.org/amigo/term/GO:0002065	42	5	0.342535	14.5971	1.09833e-05	0.0007519	2626;2627;5629;6664;140628	PROX1;GATA6;SOX11;GATA5;GATA4
GO:0071772	response to BMP	http://amigo.geneontology.org/amigo/term/GO:0071772	34	4	0.27729	14.4253	0.000107913	0.00369378	2626;2627;6664;140628	GATA6;SOX11;GATA5;GATA4
GO:0071773	cellular response to BMP stimulus	http://amigo.geneontology.org/amigo/term/GO:0071773	34	4	0.27729	14.4253	0.000107913	0.00369378	2626;2627;6664;140628	GATA6;SOX11;GATA5;GATA4
GO:0048639	positive regulation of developmental growth	http://amigo.geneontology.org/amigo/term/GO:0048639	26	3	0.212045	14.1479	0.000989806	0.0182725	2627;5629;57057	PROX1;GATA6;TBX20
GO:0051146	striated muscle cell differentiation	http://amigo.geneontology.org/amigo/term/GO:0051146	35	4	0.285445	14.0132	0.00012128	0.0040666	2626;2627;5629;137814	PROX1;GATA6;GATA4;NKX2-6
GO:0048565	digestive tract development	http://amigo.geneontology.org/amigo/term/GO:0048565	44	5	0.358846	13.9336	1.39026e-05	0.000867253	2626;2627;6664;137814;140628	GATA6;SOX11;GATA5;GATA4;NKX2-6
GO:0021510	spinal cord development	http://amigo.geneontology.org/amigo/term/GO:0021510	45	5	0.367001	13.6239	1.55738e-05	0.000882334	3670;5090;5629;6664;57057	PROX1;SOX11;ISL1;TBX20;PBX3
GO:0035265	organ growth	http://amigo.geneontology.org/amigo/term/GO:0035265	36	4	0.293601	13.6239	0.000135816	0.00437541	2626;2627;5629;57057	PROX1;GATA6;TBX20;GATA4
GO:0055123	digestive system development	http://amigo.geneontology.org/amigo/term/GO:0055123	47	5	0.383312	13.0442	1.93866e-05	0.000995381	2626;2627;6664;137814;140628	GATA6;SOX11;GATA5;GATA4;NKX2-6
GO:0045927	positive regulation of growth	http://amigo.geneontology.org/amigo/term/GO:0045927	30	3	0.244668	12.2615	0.00151655	0.0262187	2627;5629;57057	PROX1;GATA6;TBX20
GO:0051100	negative regulation of binding	http://amigo.geneontology.org/amigo/term/GO:0051100	30	3	0.244668	12.2615	0.00151655	0.0262187	3670;6664;23462	SOX11;ISL1;HEY1
GO:0042692	muscle cell differentiation	http://amigo.geneontology.org/amigo/term/GO:0042692	51	5	0.415935	12.0211	2.91843e-05	0.00140505	2626;2627;5629;23462;137814	PROX1;GATA6;GATA4;NKX2-6;HEY1
GO:1901342	regulation of vasculature development	http://amigo.geneontology.org/amigo/term/GO:1901342	42	4	0.342535	11.6777	0.000251063	0.00665318	2626;2627;3670;23462	GATA6;ISL1;GATA4;HEY1
GO:0060485	mesenchyme development	http://amigo.geneontology.org/amigo/term/GO:0060485	67	6	0.546424	10.9805	6.00338e-06	0.000469693	2626;3670;6664;23462;57057;140628	SOX11;GATA5;ISL1;TBX20;GATA4;HEY1
GO:0048762	mesenchymal cell differentiation	http://amigo.geneontology.org/amigo/term/GO:0048762	45	4	0.367001	10.8991	0.000329624	0.0080021	3670;6664;23462;140628	SOX11;GATA5;ISL1;HEY1
GO:0045765	regulation of angiogenesis	http://amigo.geneontology.org/amigo/term/GO:0045765	35	3	0.285445	10.5099	0.00238742	0.0366591	2626;2627;3670	GATA6;ISL1;GATA4
GO:0033002	muscle cell proliferation	http://amigo.geneontology.org/amigo/term/GO:0033002	35	3	0.285445	10.5099	0.00238742	0.0366591	2627;27086;57057	GATA6;FOXP1;TBX20
GO:0031016	pancreas development	http://amigo.geneontology.org/amigo/term/GO:0031016	36	3	0.293601	10.2179	0.00259211	0.0380432	2627;3670;5629	PROX1;GATA6;ISL1
GO:0007507	heart development	http://amigo.geneontology.org/amigo/term/GO:0007507	110	9	0.897114	10.0322	1.46467e-08	4.8129e-06	2626;2627;3670;5629;6664;23462;57057;137814;140628	PROX1;GATA6;SOX11;GATA5;ISL1;TBX20;GATA4;NKX2-6;HEY1
GO:0014706	striated muscle tissue development	http://amigo.geneontology.org/amigo/term/GO:0014706	88	7	0.717691	9.7535	1.61781e-06	0.000177155	2626;2627;3670;5629;6664;57057;137814	PROX1;GATA6;SOX11;ISL1;TBX20;GATA4;NKX2-6
GO:0060537	muscle tissue development	http://amigo.geneontology.org/amigo/term/GO:0060537	90	7	0.734003	9.53675	1.89089e-06	0.000177155	2626;2627;3670;5629;6664;57057;137814	PROX1;GATA6;SOX11;ISL1;TBX20;GATA4;NKX2-6
GO:0051101	regulation of DNA binding	http://amigo.geneontology.org/amigo/term/GO:0051101	40	3	0.326223	9.19615	0.00351928	0.0470095	3670;6664;23462	SOX11;ISL1;HEY1
GO:0050878	regulation of body fluid levels	http://amigo.geneontology.org/amigo/term/GO:0050878	41	3	0.334379	8.97186	0.0037791	0.0481933	2626;2627;140628	GATA6;GATA5;GATA4
GO:0030324	lung development	http://amigo.geneontology.org/amigo/term/GO:0030324	41	3	0.334379	8.97186	0.0037791	0.0481933	2627;5629;6664	PROX1;GATA6;SOX11
GO:0001525	angiogenesis	http://amigo.geneontology.org/amigo/term/GO:0001525	69	5	0.562735	8.88517	0.000129223	0.00424626	2626;2627;3670;23462;57057	GATA6;ISL1;TBX20;GATA4;HEY1
GO:0044057	regulation of system process	http://amigo.geneontology.org/amigo/term/GO:0044057	42	3	0.342535	8.75824	0.00405048	0.0489763	2626;5090;140628	GATA5;GATA4;PBX3
GO:0048638	regulation of developmental growth	http://amigo.geneontology.org/amigo/term/GO:0048638	42	3	0.342535	8.75824	0.00405048	0.0489763	2627;5629;57057	PROX1;GATA6;TBX20
GO:0030323	respiratory tube development	http://amigo.geneontology.org/amigo/term/GO:0030323	42	3	0.342535	8.75824	0.00405048	0.0489763	2627;5629;6664	PROX1;GATA6;SOX11
GO:0009611	response to wounding	http://amigo.geneontology.org/amigo/term/GO:0009611	57	4	0.464868	8.60459	0.000826871	0.0163681	2626;2627;3670;140628	GATA6;GATA5;ISL1;GATA4
GO:0001817	regulation of cytokine production	http://amigo.geneontology.org/amigo/term/GO:0001817	63	4	0.513802	7.7851	0.0012128	0.021897	2626;2627;3670;27086	GATA6;FOXP1;ISL1;GATA4
GO:0048514	blood vessel morphogenesis	http://amigo.geneontology.org/amigo/term/GO:0048514	96	6	0.782936	7.66346	4.97708e-05	0.00199447	2626;2627;3670;5629;23462;57057	PROX1;GATA6;ISL1;TBX20;GATA4;HEY1
GO:0060562	epithelial tube morphogenesis	http://amigo.geneontology.org/amigo/term/GO:0060562	83	5	0.676913	7.38647	0.000314206	0.0080021	2626;5629;6664;27086;57057	PROX1;SOX11;FOXP1;TBX20;GATA4
GO:0051270	regulation of cellular component movement	http://amigo.geneontology.org/amigo/term/GO:0051270	67	4	0.546424	7.32032	0.00153195	0.0262187	2626;4286;5629;27086	PROX1;MITF;FOXP1;GATA4
GO:0048729	tissue morphogenesis	http://amigo.geneontology.org/amigo/term/GO:0048729	135	8	1.101	7.2661	1.94084e-06	0.000177155	2626;3670;5629;6664;23462;27086;57057;140628	PROX1;SOX11;GATA5;FOXP1;ISL1;TBX20;GATA4;HEY1
GO:0061061	muscle structure development	http://amigo.geneontology.org/amigo/term/GO:0061061	135	8	1.101	7.2661	1.94084e-06	0.000177155	2626;2627;3670;5629;6664;23462;57057;137814	PROX1;GATA6;SOX11;ISL1;TBX20;GATA4;NKX2-6;HEY1
GO:0022603	regulation of anatomical structure morphogenesis	http://amigo.geneontology.org/amigo/term/GO:0022603	121	7	0.986826	7.09345	1.4343e-05	0.000867253	2626;2627;3670;5629;23462;27086;140628	PROX1;GATA6;GATA5;FOXP1;ISL1;GATA4;HEY1
GO:0044092	negative regulation of molecular function	http://amigo.geneontology.org/amigo/term/GO:0044092	74	4	0.603513	6.62786	0.00222628	0.034836	3670;5629;6664;23462	PROX1;SOX11;ISL1;HEY1
GO:0048863	stem cell differentiation	http://amigo.geneontology.org/amigo/term/GO:0048863	74	4	0.603513	6.62786	0.00222628	0.034836	2626;2627;3670;6664	GATA6;SOX11;ISL1;GATA4
GO:0001816	cytokine production	http://amigo.geneontology.org/amigo/term/GO:0001816	74	4	0.603513	6.62786	0.00222628	0.034836	2626;2627;3670;27086	GATA6;FOXP1;ISL1;GATA4
GO:0008284	positive regulation of cell proliferation	http://amigo.geneontology.org/amigo/term/GO:0008284	135	7	1.101	6.35783	2.9931e-05	0.00140505	2627;3670;5629;6664;27086;57057;137814	PROX1;GATA6;SOX11;FOXP1;ISL1;TBX20;NKX2-6
GO:0071363	cellular response to growth factor stimulus	http://amigo.geneontology.org/amigo/term/GO:0071363	78	4	0.636136	6.28797	0.0027091	0.0380432	2626;2627;6664;140628	GATA6;SOX11;GATA5;GATA4
GO:0072359	circulatory system development	http://amigo.geneontology.org/amigo/term/GO:0072359	180	9	1.46801	6.13077	1.18479e-06	0.000160958	2626;2627;3670;5629;6664;23462;57057;137814;140628	PROX1;GATA6;SOX11;GATA5;ISL1;TBX20;GATA4;NKX2-6;HEY1
GO:0001568	blood vessel development	http://amigo.geneontology.org/amigo/term/GO:0001568	120	6	0.97867	6.13077	0.000178269	0.0052601	2626;2627;3670;5629;23462;57057	PROX1;GATA6;ISL1;TBX20;GATA4;HEY1
GO:0007517	muscle organ development	http://amigo.geneontology.org/amigo/term/GO:0007517	101	5	0.823714	6.07007	0.0007925	0.0159059	2627;3670;5629;6664;57057	PROX1;GATA6;SOX11;ISL1;TBX20
GO:0001944	vasculature development	http://amigo.geneontology.org/amigo/term/GO:0001944	124	6	1.01129	5.933	0.000214474	0.00597254	2626;2627;3670;5629;23462;57057	PROX1;GATA6;ISL1;TBX20;GATA4;HEY1
GO:0072358	cardiovascular system development	http://amigo.geneontology.org/amigo/term/GO:0072358	124	6	1.01129	5.933	0.000214474	0.00597254	2626;2627;3670;5629;23462;57057	PROX1;GATA6;ISL1;TBX20;GATA4;HEY1
GO:0035239	tube morphogenesis	http://amigo.geneontology.org/amigo/term/GO:0035239	166	8	1.35383	5.90918	9.61031e-06	0.00068651	2626;2627;3670;5629;6664;23462;27086;57057	PROX1;GATA6;SOX11;FOXP1;ISL1;TBX20;GATA4;HEY1
GO:0070848	response to growth factor	http://amigo.geneontology.org/amigo/term/GO:0070848	85	4	0.693225	5.77014	0.00372228	0.0481933	2626;2627;6664;140628	GATA6;SOX11;GATA5;GATA4
GO:0060548	negative regulation of cell death	http://amigo.geneontology.org/amigo/term/GO:0060548	128	6	1.04391	5.7476	0.000256349	0.00668542	2627;3670;4286;6664;27086;137814	GATA6;SOX11;MITF;FOXP1;ISL1;NKX2-6
GO:0002009	morphogenesis of an epithelium	http://amigo.geneontology.org/amigo/term/GO:0002009	107	5	0.872647	5.72969	0.00103605	0.0189136	2626;5629;6664;27086;57057	PROX1;SOX11;FOXP1;TBX20;GATA4
GO:0048880	sensory system development	http://amigo.geneontology.org/amigo/term/GO:0048880	87	4	0.709536	5.63749	0.00405403	0.0489763	3670;4286;5629;6664	PROX1;SOX11;MITF;ISL1
GO:0032879	regulation of localization	http://amigo.geneontology.org/amigo/term/GO:0032879	134	6	1.09285	5.49024	0.000331189	0.0080021	2626;3670;4286;5629;6664;27086	PROX1;SOX11;MITF;FOXP1;ISL1;GATA4
GO:0043066	negative regulation of apoptotic process	http://amigo.geneontology.org/amigo/term/GO:0043066	115	5	0.937892	5.3311	0.00144407	0.0257891	2627;3670;4286;27086;137814	GATA6;MITF;FOXP1;ISL1;NKX2-6
GO:0043069	negative regulation of programmed cell death	http://amigo.geneontology.org/amigo/term/GO:0043069	117	5	0.954203	5.23997	0.00156266	0.0264686	2627;3670;4286;27086;137814	GATA6;MITF;FOXP1;ISL1;NKX2-6
GO:0030855	epithelial cell differentiation	http://amigo.geneontology.org/amigo/term/GO:0030855	144	6	1.1744	5.10897	0.000493824	0.0109642	2626;2627;5629;6664;23462;140628	PROX1;GATA6;SOX11;GATA5;GATA4;HEY1
GO:0016477	cell migration	http://amigo.geneontology.org/amigo/term/GO:0016477	129	5	1.05207	4.75253	0.00243452	0.0370363	3670;4286;5629;27086;57057	PROX1;MITF;FOXP1;ISL1;TBX20
GO:0006928	movement of cell or subcellular component	http://amigo.geneontology.org/amigo/term/GO:0006928	157	6	1.28043	4.68594	0.000793844	0.0159059	2626;3670;4286;5629;27086;57057	PROX1;MITF;FOXP1;ISL1;TBX20;GATA4
GO:0048870	cell motility	http://amigo.geneontology.org/amigo/term/GO:0048870	132	5	1.07654	4.64452	0.0026999	0.0380432	3670;4286;5629;27086;57057	PROX1;MITF;FOXP1;ISL1;TBX20
GO:0051674	localization of cell	http://amigo.geneontology.org/amigo/term/GO:0051674	132	5	1.07654	4.64452	0.0026999	0.0380432	3670;4286;5629;27086;57057	PROX1;MITF;FOXP1;ISL1;TBX20
GO:0048568	embryonic organ development	http://amigo.geneontology.org/amigo/term/GO:0048568	159	6	1.29674	4.627	0.000850586	0.0164255	2626;5629;6664;23462;57057;137814	PROX1;SOX11;TBX20;GATA4;NKX2-6;HEY1
GO:0003008	system process	http://amigo.geneontology.org/amigo/term/GO:0003008	145	5	1.18256	4.22812	0.00410436	0.0492224	2626;2627;5090;57057;140628	GATA6;GATA5;TBX20;GATA4;PBX3
GO:0045597	positive regulation of cell differentiation	http://amigo.geneontology.org/amigo/term/GO:0045597	176	6	1.43538	4.18007	0.00147321	0.0260267	2626;2627;3670;5629;6664;140628	PROX1;GATA6;SOX11;GATA5;ISL1;GATA4
GO:0071495	cellular response to endogenous stimulus	http://amigo.geneontology.org/amigo/term/GO:0071495	181	6	1.47616	4.0646	0.00171149	0.0286937	2626;2627;3670;6664;27086;140628	GATA6;SOX11;GATA5;FOXP1;ISL1;GATA4
GO:0043009	chordate embryonic development	http://amigo.geneontology.org/amigo/term/GO:0043009	183	6	1.49247	4.02018	0.00181482	0.0301187	2627;3670;5629;6664;23462;137814	PROX1;GATA6;SOX11;ISL1;NKX2-6;HEY1
GO:0010941	regulation of cell death	http://amigo.geneontology.org/amigo/term/GO:0010941	186	6	1.51694	3.95533	0.00197888	0.032191	2627;3670;4286;6664;27086;137814	GATA6;SOX11;MITF;FOXP1;ISL1;NKX2-6
GO:0009792	embryo development ending in birth or egg hatching	http://amigo.geneontology.org/amigo/term/GO:0009792	186	6	1.51694	3.95533	0.00197888	0.032191	2627;3670;5629;6664;23462;137814	PROX1;GATA6;SOX11;ISL1;NKX2-6;HEY1
GO:0007417	central nervous system development	http://amigo.geneontology.org/amigo/term/GO:0007417	189	6	1.54141	3.89255	0.00215426	0.0347005	3670;5090;5629;6664;57057;137814	PROX1;SOX11;ISL1;TBX20;NKX2-6;PBX3

## Sheet: CD4alphabeta
geneSet	description	link	size	overlap	expect	enrichmentRatio	pValue	FDR	overlapId	userId
GO:0043371	negative regulation of CD4-positive, alpha-beta T cell differentiation	http://amigo.geneontology.org/amigo/term/GO:0043371	10	4	0.188206	21.2533	1.98442e-05	0.000494	861;864;30009;50943	RUNX3;TBX21;RUNX1;FOXP3
GO:2000515	negative regulation of CD4-positive, alpha-beta T cell activation	http://amigo.geneontology.org/amigo/term/GO:2000515	10	4	0.188206	21.2533	1.98442e-05	0.000494	861;864;30009;50943	RUNX3;TBX21;RUNX1;FOXP3
GO:0045581	negative regulation of T cell differentiation	http://amigo.geneontology.org/amigo/term/GO:0045581	13	5	0.244668	20.4359	1.93642e-06	8.1578e-05	861;864;3659;30009;50943	RUNX3;TBX21;RUNX1;IRF1;FOXP3
GO:0002200	somatic diversification of immune receptors	http://amigo.geneontology.org/amigo/term/GO:0002200	13	5	0.244668	20.4359	1.93642e-06	8.1578e-05	6932;10538;30009;50943;51176	BATF;TBX21;LEF1;TCF7;FOXP3
GO:0002562	somatic diversification of immune receptors via germline recombination within a single locus	http://amigo.geneontology.org/amigo/term/GO:0002562	13	5	0.244668	20.4359	1.93642e-06	8.1578e-05	6932;10538;30009;50943;51176	BATF;TBX21;LEF1;TCF7;FOXP3
GO:0016444	somatic cell DNA recombination	http://amigo.geneontology.org/amigo/term/GO:0016444	13	5	0.244668	20.4359	1.93642e-06	8.1578e-05	6932;10538;30009;50943;51176	BATF;TBX21;LEF1;TCF7;FOXP3
GO:0046636	negative regulation of alpha-beta T cell activation	http://amigo.geneontology.org/amigo/term/GO:0046636	11	4	0.207026	19.3212	3.07758e-05	0.000624256	861;864;30009;50943	RUNX3;TBX21;RUNX1;FOXP3
GO:0046639	negative regulation of alpha-beta T cell differentiation	http://amigo.geneontology.org/amigo/term/GO:0046639	11	4	0.207026	19.3212	3.07758e-05	0.000624256	861;864;30009;50943	RUNX3;TBX21;RUNX1;FOXP3
GO:0050868	negative regulation of T cell activation	http://amigo.geneontology.org/amigo/term/GO:0050868	14	5	0.263488	18.9762	2.97267e-06	0.000116288	861;864;3659;30009;50943	RUNX3;TBX21;RUNX1;IRF1;FOXP3
GO:0045620	negative regulation of lymphocyte differentiation	http://amigo.geneontology.org/amigo/term/GO:0045620	14	5	0.263488	18.9762	2.97267e-06	0.000116288	861;864;3659;30009;50943	RUNX3;TBX21;RUNX1;IRF1;FOXP3
GO:0002440	production of molecular mediator of immune response	http://amigo.geneontology.org/amigo/term/GO:0002440	12	4	0.225847	17.7111	4.556e-05	0.000850626	5452;10538;30009;50943	BATF;TBX21;POU2F2;FOXP3
GO:0046634	regulation of alpha-beta T cell activation	http://amigo.geneontology.org/amigo/term/GO:0046634	19	6	0.357591	16.7789	6.02366e-07	4.30299e-05	639;861;864;3659;30009;50943	RUNX3;TBX21;RUNX1;IRF1;PRDM1;FOXP3
GO:0051250	negative regulation of lymphocyte activation	http://amigo.geneontology.org/amigo/term/GO:0051250	16	5	0.301129	16.6042	6.31663e-06	0.000225613	861;864;3659;30009;50943	RUNX3;TBX21;RUNX1;IRF1;FOXP3
GO:1903038	negative regulation of leukocyte cell-cell adhesion	http://amigo.geneontology.org/amigo/term/GO:1903038	16	5	0.301129	16.6042	6.31663e-06	0.000225613	861;864;3659;30009;50943	RUNX3;TBX21;RUNX1;IRF1;FOXP3
GO:0002449	lymphocyte mediated immunity	http://amigo.geneontology.org/amigo/term/GO:0002449	16	5	0.301129	16.6042	6.31663e-06	0.000225613	5452;6777;10538;30009;50943	BATF;STAT5B;TBX21;POU2F2;FOXP3
GO:0042098	T cell proliferation	http://amigo.geneontology.org/amigo/term/GO:0042098	10	3	0.188206	15.94	0.000661169	0.0070539	3659;6777;50943	STAT5B;IRF1;FOXP3
GO:0010718	positive regulation of epithelial to mesenchymal transition	http://amigo.geneontology.org/amigo/term/GO:0010718	10	3	0.188206	15.94	0.000661169	0.0070539	4087;4089;51176	SMAD2;SMAD4;LEF1
GO:0046635	positive regulation of alpha-beta T cell activation	http://amigo.geneontology.org/amigo/term/GO:0046635	10	3	0.188206	15.94	0.000661169	0.0070539	861;864;50943	RUNX3;RUNX1;FOXP3
GO:0046638	positive regulation of alpha-beta T cell differentiation	http://amigo.geneontology.org/amigo/term/GO:0046638	10	3	0.188206	15.94	0.000661169	0.0070539	861;864;50943	RUNX3;RUNX1;FOXP3
GO:0002763	positive regulation of myeloid leukocyte differentiation	http://amigo.geneontology.org/amigo/term/GO:0002763	10	3	0.188206	15.94	0.000661169	0.0070539	861;2353;51176	FOS;RUNX1;LEF1
GO:0043368	positive T cell selection	http://amigo.geneontology.org/amigo/term/GO:0043368	10	3	0.188206	15.94	0.000661169	0.0070539	10538;30009;50943	BATF;TBX21;FOXP3
GO:0046632	alpha-beta T cell differentiation	http://amigo.geneontology.org/amigo/term/GO:0046632	34	10	0.6399	15.6275	1.05106e-10	1.91877e-08	639;861;864;3659;6932;10538;27086;30009;50943;51176	RUNX3;BATF;TBX21;RUNX1;FOXP1;LEF1;IRF1;TCF7;PRDM1;FOXP3
GO:0022408	negative regulation of cell-cell adhesion	http://amigo.geneontology.org/amigo/term/GO:0022408	17	5	0.31995	15.6275	8.83103e-06	0.000273762	861;864;3659;30009;50943	RUNX3;TBX21;RUNX1;IRF1;FOXP3
GO:0046631	alpha-beta T cell activation	http://amigo.geneontology.org/amigo/term/GO:0046631	35	10	0.65872	15.181	1.4544e-10	2.38958e-08	639;861;864;3659;6932;10538;27086;30009;50943;51176	RUNX3;BATF;TBX21;RUNX1;FOXP1;LEF1;IRF1;TCF7;PRDM1;FOXP3
GO:2000514	regulation of CD4-positive, alpha-beta T cell activation	http://amigo.geneontology.org/amigo/term/GO:2000514	14	4	0.263488	15.181	8.97385e-05	0.00135266	861;864;30009;50943	RUNX3;TBX21;RUNX1;FOXP3
GO:0043370	regulation of CD4-positive, alpha-beta T cell differentiation	http://amigo.geneontology.org/amigo/term/GO:0043370	14	4	0.263488	15.181	8.97385e-05	0.00135266	861;864;30009;50943	RUNX3;TBX21;RUNX1;FOXP3
GO:0007162	negative regulation of cell adhesion	http://amigo.geneontology.org/amigo/term/GO:0007162	18	5	0.33877	14.7593	1.2067e-05	0.000336035	861;864;3659;30009;50943	RUNX3;TBX21;RUNX1;IRF1;FOXP3
GO:0050866	negative regulation of cell activation	http://amigo.geneontology.org/amigo/term/GO:0050866	18	5	0.33877	14.7593	1.2067e-05	0.000336035	861;864;3659;30009;50943	RUNX3;TBX21;RUNX1;IRF1;FOXP3
GO:0002695	negative regulation of leukocyte activation	http://amigo.geneontology.org/amigo/term/GO:0002695	18	5	0.33877	14.7593	1.2067e-05	0.000336035	861;864;3659;30009;50943	RUNX3;TBX21;RUNX1;IRF1;FOXP3
GO:0046637	regulation of alpha-beta T cell differentiation	http://amigo.geneontology.org/amigo/term/GO:0046637	18	5	0.33877	14.7593	1.2067e-05	0.000336035	639;861;864;30009;50943	RUNX3;TBX21;RUNX1;PRDM1;FOXP3
GO:0002706	regulation of lymphocyte mediated immunity	http://amigo.geneontology.org/amigo/term/GO:0002706	11	3	0.207026	14.4909	0.000897567	0.00893759	6777;30009;50943	STAT5B;TBX21;FOXP3
GO:0035710	CD4-positive, alpha-beta T cell activation	http://amigo.geneontology.org/amigo/term/GO:0035710	26	7	0.489335	14.3051	2.05081e-07	1.84305e-05	861;864;10538;27086;30009;50943;51176	RUNX3;BATF;TBX21;RUNX1;FOXP1;LEF1;FOXP3
GO:0043367	CD4-positive, alpha-beta T cell differentiation	http://amigo.geneontology.org/amigo/term/GO:0043367	26	7	0.489335	14.3051	2.05081e-07	1.84305e-05	861;864;10538;27086;30009;50943;51176	RUNX3;BATF;TBX21;RUNX1;FOXP1;LEF1;FOXP3
GO:1901983	regulation of protein acetylation	http://amigo.geneontology.org/amigo/term/GO:1901983	15	4	0.282309	14.1689	0.000120771	0.00174765	406;4089;4204;50943	ARNTL;SMAD4;FOXP3;MECP2
GO:0002294	CD4-positive, alpha-beta T cell differentiation involved in immune response	http://amigo.geneontology.org/amigo/term/GO:0002294	20	5	0.376412	13.2833	2.12655e-05	0.000506366	10538;27086;30009;50943;51176	BATF;TBX21;FOXP1;LEF1;FOXP3
GO:0042093	T-helper cell differentiation	http://amigo.geneontology.org/amigo/term/GO:0042093	20	5	0.376412	13.2833	2.12655e-05	0.000506366	10538;27086;30009;50943;51176	BATF;TBX21;FOXP1;LEF1;FOXP3
GO:0010639	negative regulation of organelle organization	http://amigo.geneontology.org/amigo/term/GO:0010639	12	3	0.225847	13.2833	0.00118157	0.0113527	4089;4204;50943	SMAD4;FOXP3;MECP2
GO:0035065	regulation of histone acetylation	http://amigo.geneontology.org/amigo/term/GO:0035065	12	3	0.225847	13.2833	0.00118157	0.0113527	4089;4204;50943	SMAD4;FOXP3;MECP2
GO:0009612	response to mechanical stimulus	http://amigo.geneontology.org/amigo/term/GO:0009612	21	5	0.395232	12.6508	2.75443e-05	0.000572851	2113;2353;3659;3726;8932	ETS1;FOS;MBD2;JUNB;IRF1
GO:0002286	T cell activation involved in immune response	http://amigo.geneontology.org/amigo/term/GO:0002286	21	5	0.395232	12.6508	2.75443e-05	0.000572851	10538;27086;30009;50943;51176	BATF;TBX21;FOXP1;LEF1;FOXP3
GO:0002287	alpha-beta T cell activation involved in immune response	http://amigo.geneontology.org/amigo/term/GO:0002287	21	5	0.395232	12.6508	2.75443e-05	0.000572851	10538;27086;30009;50943;51176	BATF;TBX21;FOXP1;LEF1;FOXP3
GO:0002292	T cell differentiation involved in immune response	http://amigo.geneontology.org/amigo/term/GO:0002292	21	5	0.395232	12.6508	2.75443e-05	0.000572851	10538;27086;30009;50943;51176	BATF;TBX21;FOXP1;LEF1;FOXP3
GO:0002293	alpha-beta T cell differentiation involved in immune response	http://amigo.geneontology.org/amigo/term/GO:0002293	21	5	0.395232	12.6508	2.75443e-05	0.000572851	10538;27086;30009;50943;51176	BATF;TBX21;FOXP1;LEF1;FOXP3
GO:0002703	regulation of leukocyte mediated immunity	http://amigo.geneontology.org/amigo/term/GO:0002703	13	3	0.244668	12.2615	0.00151655	0.0135593	6777;30009;50943	STAT5B;TBX21;FOXP3
GO:0060395	SMAD protein signal transduction	http://amigo.geneontology.org/amigo/term/GO:0060395	13	3	0.244668	12.2615	0.00151655	0.0135593	2353;4087;4089	FOS;SMAD2;SMAD4
GO:0045058	T cell selection	http://amigo.geneontology.org/amigo/term/GO:0045058	13	3	0.244668	12.2615	0.00151655	0.0135593	10538;30009;50943	BATF;TBX21;FOXP3
GO:0002443	leukocyte mediated immunity	http://amigo.geneontology.org/amigo/term/GO:0002443	22	5	0.414053	12.0758	3.51771e-05	0.000679952	5452;6777;10538;30009;50943	BATF;STAT5B;TBX21;POU2F2;FOXP3
GO:0045580	regulation of T cell differentiation	http://amigo.geneontology.org/amigo/term/GO:0045580	31	7	0.583438	11.9978	7.68773e-07	4.85806e-05	639;861;864;3659;6777;30009;50943	RUNX3;STAT5B;TBX21;RUNX1;IRF1;PRDM1;FOXP3
GO:0002250	adaptive immune response	http://amigo.geneontology.org/amigo/term/GO:0002250	31	7	0.583438	11.9978	7.68773e-07	4.85806e-05	639;3659;5452;10538;30009;50943;51176	BATF;TBX21;POU2F2;LEF1;IRF1;PRDM1;FOXP3
GO:0032943	mononuclear cell proliferation	http://amigo.geneontology.org/amigo/term/GO:0032943	18	4	0.33877	11.8074	0.000260257	0.00328925	3659;6777;50943;51176	STAT5B;LEF1;IRF1;FOXP3
GO:0046651	lymphocyte proliferation	http://amigo.geneontology.org/amigo/term/GO:0046651	18	4	0.33877	11.8074	0.000260257	0.00328925	3659;6777;50943;51176	STAT5B;LEF1;IRF1;FOXP3
GO:0070661	leukocyte proliferation	http://amigo.geneontology.org/amigo/term/GO:0070661	18	4	0.33877	11.8074	0.000260257	0.00328925	3659;6777;50943;51176	STAT5B;LEF1;IRF1;FOXP3
GO:0007159	leukocyte cell-cell adhesion	http://amigo.geneontology.org/amigo/term/GO:0007159	32	7	0.602258	11.6229	9.71446e-07	5.5645e-05	861;864;2113;3659;6777;30009;50943	RUNX3;ETS1;STAT5B;TBX21;RUNX1;IRF1;FOXP3
GO:1903037	regulation of leukocyte cell-cell adhesion	http://amigo.geneontology.org/amigo/term/GO:1903037	32	7	0.602258	11.6229	9.71446e-07	5.5645e-05	861;864;2113;3659;6777;30009;50943	RUNX3;ETS1;STAT5B;TBX21;RUNX1;IRF1;FOXP3
GO:0022407	regulation of cell-cell adhesion	http://amigo.geneontology.org/amigo/term/GO:0022407	37	8	0.696361	11.4883	1.54934e-07	1.59098e-05	861;864;2113;3659;6777;30009;50943;51176	RUNX3;ETS1;STAT5B;TBX21;RUNX1;LEF1;IRF1;FOXP3
GO:0044706	multi-multicellular organism process	http://amigo.geneontology.org/amigo/term/GO:0044706	28	6	0.526976	11.3857	7.43397e-06	0.00024428	406;639;2113;2353;3726;6777	ARNTL;ETS1;FOS;STAT5B;JUNB;PRDM1
GO:0042035	regulation of cytokine biosynthetic process	http://amigo.geneontology.org/amigo/term/GO:0042035	14	3	0.263488	11.3857	0.00190569	0.016064	3659;6777;50943	STAT5B;IRF1;FOXP3
GO:2000756	regulation of peptidyl-lysine acetylation	http://amigo.geneontology.org/amigo/term/GO:2000756	14	3	0.263488	11.3857	0.00190569	0.016064	4089;4204;50943	SMAD4;FOXP3;MECP2
GO:0050863	regulation of T cell activation	http://amigo.geneontology.org/amigo/term/GO:0050863	33	7	0.621079	11.2707	1.21722e-06	6.24965e-05	639;861;864;3659;6777;30009;50943	RUNX3;STAT5B;TBX21;RUNX1;IRF1;PRDM1;FOXP3
GO:0002768	immune response-regulating cell surface receptor signaling pathway	http://amigo.geneontology.org/amigo/term/GO:0002768	19	4	0.357591	11.186	0.000325349	0.00395962	861;2353;4772;50943	FOS;NFATC1;RUNX1;FOXP3
GO:0045582	positive regulation of T cell differentiation	http://amigo.geneontology.org/amigo/term/GO:0045582	19	4	0.357591	11.186	0.000325349	0.00395962	861;864;6777;50943	RUNX3;STAT5B;RUNX1;FOXP3
GO:0030217	T cell differentiation	http://amigo.geneontology.org/amigo/term/GO:0030217	57	12	1.07277	11.186	7.01972e-11	1.44167e-08	639;860;861;864;3659;6777;6932;10538;27086;30009;50943;51176	RUNX3;BATF;STAT5B;TBX21;RUNX1;FOXP1;LEF1;IRF1;TCF7;RUNX2;PRDM1;FOXP3
GO:0006473	protein acetylation	http://amigo.geneontology.org/amigo/term/GO:0006473	24	5	0.451694	11.0694	5.52942e-05	0.000946338	406;4089;4204;50943;51176	ARNTL;SMAD4;LEF1;FOXP3;MECP2
GO:0043543	protein acylation	http://amigo.geneontology.org/amigo/term/GO:0043543	24	5	0.451694	11.0694	5.52942e-05	0.000946338	406;4089;4204;50943;51176	ARNTL;SMAD4;LEF1;FOXP3;MECP2
GO:0006310	DNA recombination	http://amigo.geneontology.org/amigo/term/GO:0006310	24	5	0.451694	11.0694	5.52942e-05	0.000946338	6932;10538;30009;50943;51176	BATF;TBX21;LEF1;TCF7;FOXP3
GO:0045639	positive regulation of myeloid cell differentiation	http://amigo.geneontology.org/amigo/term/GO:0045639	24	5	0.451694	11.0694	5.52942e-05	0.000946338	861;2113;2353;6777;51176	ETS1;FOS;STAT5B;RUNX1;LEF1
GO:0002460	adaptive immune response based on somatic recombination of immune receptors built from immunoglobulin superfamily domains	http://amigo.geneontology.org/amigo/term/GO:0002460	24	5	0.451694	11.0694	5.52942e-05	0.000946338	5452;10538;30009;50943;51176	BATF;TBX21;POU2F2;LEF1;FOXP3
GO:0002285	lymphocyte activation involved in immune response	http://amigo.geneontology.org/amigo/term/GO:0002285	25	5	0.470514	10.6267	6.82091e-05	0.00107639	10538;27086;30009;50943;51176	BATF;TBX21;FOXP1;LEF1;FOXP3
GO:0007565	female pregnancy	http://amigo.geneontology.org/amigo/term/GO:0007565	25	5	0.470514	10.6267	6.82091e-05	0.00107639	639;2113;2353;3726;6777	ETS1;FOS;STAT5B;JUNB;PRDM1
GO:1903039	positive regulation of leukocyte cell-cell adhesion	http://amigo.geneontology.org/amigo/term/GO:1903039	25	5	0.470514	10.6267	6.82091e-05	0.00107639	861;864;2113;6777;50943	RUNX3;ETS1;STAT5B;RUNX1;FOXP3
GO:1902106	negative regulation of leukocyte differentiation	http://amigo.geneontology.org/amigo/term/GO:1902106	25	5	0.470514	10.6267	6.82091e-05	0.00107639	861;864;3659;30009;50943	RUNX3;TBX21;RUNX1;IRF1;FOXP3
GO:0006475	internal protein amino acid acetylation	http://amigo.geneontology.org/amigo/term/GO:0006475	20	4	0.376412	10.6267	0.00040137	0.00467696	4089;4204;50943;51176	SMAD4;LEF1;FOXP3;MECP2
GO:0016573	histone acetylation	http://amigo.geneontology.org/amigo/term/GO:0016573	20	4	0.376412	10.6267	0.00040137	0.00467696	4089;4204;50943;51176	SMAD4;LEF1;FOXP3;MECP2
GO:0018393	internal peptidyl-lysine acetylation	http://amigo.geneontology.org/amigo/term/GO:0018393	20	4	0.376412	10.6267	0.00040137	0.00467696	4089;4204;50943;51176	SMAD4;LEF1;FOXP3;MECP2
GO:0045621	positive regulation of lymphocyte differentiation	http://amigo.geneontology.org/amigo/term/GO:0045621	20	4	0.376412	10.6267	0.00040137	0.00467696	861;864;6777;50943	RUNX3;STAT5B;RUNX1;FOXP3
GO:0033143	regulation of intracellular steroid hormone receptor signaling pathway	http://amigo.geneontology.org/amigo/term/GO:0033143	20	4	0.376412	10.6267	0.00040137	0.00467696	406;861;9611;27086	ARNTL;NCOR1;RUNX1;FOXP1
GO:0002819	regulation of adaptive immune response	http://amigo.geneontology.org/amigo/term/GO:0002819	15	3	0.282309	10.6267	0.00235192	0.0186676	3659;30009;50943	TBX21;IRF1;FOXP3
GO:0032944	regulation of mononuclear cell proliferation	http://amigo.geneontology.org/amigo/term/GO:0032944	15	3	0.282309	10.6267	0.00235192	0.0186676	3659;6777;50943	STAT5B;IRF1;FOXP3
GO:0050670	regulation of lymphocyte proliferation	http://amigo.geneontology.org/amigo/term/GO:0050670	15	3	0.282309	10.6267	0.00235192	0.0186676	3659;6777;50943	STAT5B;IRF1;FOXP3
GO:0050864	regulation of B cell activation	http://amigo.geneontology.org/amigo/term/GO:0050864	15	3	0.282309	10.6267	0.00235192	0.0186676	6777;30009;50943	STAT5B;TBX21;FOXP3
GO:0070663	regulation of leukocyte proliferation	http://amigo.geneontology.org/amigo/term/GO:0070663	15	3	0.282309	10.6267	0.00235192	0.0186676	3659;6777;50943	STAT5B;IRF1;FOXP3
GO:0002699	positive regulation of immune effector process	http://amigo.geneontology.org/amigo/term/GO:0002699	15	3	0.282309	10.6267	0.00235192	0.0186676	6777;30009;50943	STAT5B;TBX21;FOXP3
GO:0033144	negative regulation of intracellular steroid hormone receptor signaling pathway	http://amigo.geneontology.org/amigo/term/GO:0033144	15	3	0.282309	10.6267	0.00235192	0.0186676	406;9611;27086	ARNTL;NCOR1;FOXP1
GO:0030316	osteoclast differentiation	http://amigo.geneontology.org/amigo/term/GO:0030316	15	3	0.282309	10.6267	0.00235192	0.0186676	2353;3726;27086	FOS;JUNB;FOXP1
GO:0051148	negative regulation of muscle cell differentiation	http://amigo.geneontology.org/amigo/term/GO:0051148	15	3	0.282309	10.6267	0.00235192	0.0186676	4089;4204;4772	SMAD4;NFATC1;MECP2
GO:0042110	T cell activation	http://amigo.geneontology.org/amigo/term/GO:0042110	61	12	1.14806	10.4525	1.65573e-10	2.47306e-08	639;860;861;864;3659;6777;6932;10538;27086;30009;50943;51176	RUNX3;BATF;STAT5B;TBX21;RUNX1;FOXP1;LEF1;IRF1;TCF7;RUNX2;PRDM1;FOXP3
GO:0045619	regulation of lymphocyte differentiation	http://amigo.geneontology.org/amigo/term/GO:0045619	36	7	0.677541	10.3315	2.2883e-06	9.39917e-05	639;861;864;3659;6777;30009;50943	RUNX3;STAT5B;TBX21;RUNX1;IRF1;PRDM1;FOXP3
GO:1902107	positive regulation of leukocyte differentiation	http://amigo.geneontology.org/amigo/term/GO:1902107	31	6	0.583438	10.2839	1.39679e-05	0.000376216	861;864;2353;6777;50943;51176	RUNX3;FOS;STAT5B;RUNX1;LEF1;FOXP3
GO:0050870	positive regulation of T cell activation	http://amigo.geneontology.org/amigo/term/GO:0050870	21	4	0.395232	10.1206	0.000489329	0.00558311	861;864;6777;50943	RUNX3;STAT5B;RUNX1;FOXP3
GO:0030098	lymphocyte differentiation	http://amigo.geneontology.org/amigo/term/GO:0030098	74	14	1.39272	10.0523	5.01732e-12	1.64869e-09	639;860;861;864;3659;5452;6777;6932;10320;10538;27086;30009;50943;51176	RUNX3;BATF;STAT5B;TBX21;POU2F2;RUNX1;FOXP1;LEF1;IRF1;TCF7;RUNX2;PRDM1;IKZF1;FOXP3
GO:0042113	B cell activation	http://amigo.geneontology.org/amigo/term/GO:0042113	32	6	0.602258	9.9625	1.6967e-05	0.000442489	5452;6777;10538;30009;50943;51176	BATF;STAT5B;TBX21;POU2F2;LEF1;FOXP3
GO:0034614	cellular response to reactive oxygen species	http://amigo.geneontology.org/amigo/term/GO:0034614	16	3	0.301129	9.9625	0.00285799	0.0216391	2113;2353;10365	ETS1;FOS;KLF2
GO:0010717	regulation of epithelial to mesenchymal transition	http://amigo.geneontology.org/amigo/term/GO:0010717	16	3	0.301129	9.9625	0.00285799	0.0216391	4087;4089;51176	SMAD2;SMAD4;LEF1
GO:0061515	myeloid cell development	http://amigo.geneontology.org/amigo/term/GO:0061515	16	3	0.301129	9.9625	0.00285799	0.0216391	2313;10365;27086	FLI1;KLF2;FOXP1
GO:0098609	cell-cell adhesion	http://amigo.geneontology.org/amigo/term/GO:0098609	44	8	0.828105	9.66061	6.51328e-07	4.45888e-05	861;864;2113;3659;6777;30009;50943;51176	RUNX3;ETS1;STAT5B;TBX21;RUNX1;LEF1;IRF1;FOXP3
GO:0018394	peptidyl-lysine acetylation	http://amigo.geneontology.org/amigo/term/GO:0018394	22	4	0.414053	9.66061	0.000590252	0.00659717	4089;4204;50943;51176	SMAD4;LEF1;FOXP3;MECP2
GO:0051251	positive regulation of lymphocyte activation	http://amigo.geneontology.org/amigo/term/GO:0051251	28	5	0.526976	9.4881	0.000121261	0.00174765	861;864;6777;30009;50943	RUNX3;STAT5B;TBX21;RUNX1;FOXP3
GO:0097305	response to alcohol	http://amigo.geneontology.org/amigo/term/GO:0097305	17	3	0.31995	9.37647	0.00342647	0.0246916	2353;4087;10365	FOS;SMAD2;KLF2
GO:0006305	DNA alkylation	http://amigo.geneontology.org/amigo/term/GO:0006305	17	3	0.31995	9.37647	0.00342647	0.0246916	2353;4204;8932	FOS;MBD2;MECP2
GO:0006306	DNA methylation	http://amigo.geneontology.org/amigo/term/GO:0006306	17	3	0.31995	9.37647	0.00342647	0.0246916	2353;4204;8932	FOS;MBD2;MECP2
GO:0042089	cytokine biosynthetic process	http://amigo.geneontology.org/amigo/term/GO:0042089	17	3	0.31995	9.37647	0.00342647	0.0246916	3659;6777;50943	STAT5B;IRF1;FOXP3
GO:0042107	cytokine metabolic process	http://amigo.geneontology.org/amigo/term/GO:0042107	17	3	0.31995	9.37647	0.00342647	0.0246916	3659;6777;50943	STAT5B;IRF1;FOXP3
GO:0017144	drug metabolic process	http://amigo.geneontology.org/amigo/term/GO:0017144	23	4	0.432873	9.24058	0.000705177	0.00742696	4204;6777;9611;10365	NCOR1;STAT5B;KLF2;MECP2
GO:0001818	negative regulation of cytokine production	http://amigo.geneontology.org/amigo/term/GO:0001818	23	4	0.432873	9.24058	0.000705177	0.00742696	10365;30009;50943;51176	TBX21;KLF2;LEF1;FOXP3
GO:0022409	positive regulation of cell-cell adhesion	http://amigo.geneontology.org/amigo/term/GO:0022409	29	5	0.545797	9.16092	0.000144596	0.00201332	861;864;2113;6777;50943	RUNX3;ETS1;STAT5B;RUNX1;FOXP3
GO:0046649	lymphocyte activation	http://amigo.geneontology.org/amigo/term/GO:0046649	83	14	1.56211	8.96225	2.66327e-11	7.29292e-09	639;860;861;864;3659;5452;6777;6932;10320;10538;27086;30009;50943;51176	RUNX3;BATF;STAT5B;TBX21;POU2F2;RUNX1;FOXP1;LEF1;IRF1;TCF7;RUNX2;PRDM1;IKZF1;FOXP3
GO:1902105	regulation of leukocyte differentiation	http://amigo.geneontology.org/amigo/term/GO:1902105	60	10	1.12923	8.85556	4.45233e-08	4.87679e-06	639;861;864;2353;3659;6777;27086;30009;50943;51176	RUNX3;FOS;STAT5B;TBX21;RUNX1;FOXP1;LEF1;IRF1;PRDM1;FOXP3
GO:0002764	immune response-regulating signaling pathway	http://amigo.geneontology.org/amigo/term/GO:0002764	30	5	0.564617	8.85556	0.000171233	0.00236416	861;2353;3659;4772;50943	FOS;NFATC1;RUNX1;IRF1;FOXP3
GO:0000302	response to reactive oxygen species	http://amigo.geneontology.org/amigo/term/GO:0000302	18	3	0.33877	8.85556	0.00405971	0.0279524	2113;2353;10365	ETS1;FOS;KLF2
GO:0032355	response to estradiol	http://amigo.geneontology.org/amigo/term/GO:0032355	18	3	0.33877	8.85556	0.00405971	0.0279524	2113;6777;8932	ETS1;STAT5B;MBD2
GO:0002252	immune effector process	http://amigo.geneontology.org/amigo/term/GO:0002252	49	8	0.922208	8.67483	1.55615e-06	7.305e-05	3659;5452;6777;10538;27086;30009;50943;51176	BATF;STAT5B;TBX21;POU2F2;FOXP1;LEF1;IRF1;FOXP3
GO:0030155	regulation of cell adhesion	http://amigo.geneontology.org/amigo/term/GO:0030155	49	8	0.922208	8.67483	1.55615e-06	7.305e-05	861;864;2113;3659;6777;30009;50943;51176	RUNX3;ETS1;STAT5B;TBX21;RUNX1;LEF1;IRF1;FOXP3
GO:0002263	cell activation involved in immune response	http://amigo.geneontology.org/amigo/term/GO:0002263	31	5	0.583438	8.56989	0.000201476	0.00266956	10538;27086;30009;50943;51176	BATF;TBX21;FOXP1;LEF1;FOXP3
GO:0002366	leukocyte activation involved in immune response	http://amigo.geneontology.org/amigo/term/GO:0002366	31	5	0.583438	8.56989	0.000201476	0.00266956	10538;27086;30009;50943;51176	BATF;TBX21;FOXP1;LEF1;FOXP3
GO:0002696	positive regulation of leukocyte activation	http://amigo.geneontology.org/amigo/term/GO:0002696	31	5	0.583438	8.56989	0.000201476	0.00266956	861;864;6777;30009;50943	RUNX3;STAT5B;TBX21;RUNX1;FOXP3
GO:0051249	regulation of lymphocyte activation	http://amigo.geneontology.org/amigo/term/GO:0051249	44	7	0.828105	8.45303	9.47399e-06	0.000283014	639;861;864;3659;6777;30009;50943	RUNX3;STAT5B;TBX21;RUNX1;IRF1;PRDM1;FOXP3
GO:1903708	positive regulation of hemopoiesis	http://amigo.geneontology.org/amigo/term/GO:1903708	44	7	0.828105	8.45303	9.47399e-06	0.000283014	861;864;2113;2353;6777;50943;51176	RUNX3;ETS1;FOS;STAT5B;RUNX1;LEF1;FOXP3
GO:0034660	ncRNA metabolic process	http://amigo.geneontology.org/amigo/term/GO:0034660	19	3	0.357591	8.38947	0.0047599	0.0317907	4087;5452;7702	ZNF143;SMAD2;POU2F2
GO:0009615	response to virus	http://amigo.geneontology.org/amigo/term/GO:0009615	19	3	0.357591	8.38947	0.0047599	0.0317907	3659;30009;50943	TBX21;IRF1;FOXP3
GO:0044728	DNA methylation or demethylation	http://amigo.geneontology.org/amigo/term/GO:0044728	19	3	0.357591	8.38947	0.0047599	0.0317907	2353;4204;8932	FOS;MBD2;MECP2
GO:0031058	positive regulation of histone modification	http://amigo.geneontology.org/amigo/term/GO:0031058	19	3	0.357591	8.38947	0.0047599	0.0317907	4089;4204;50943	SMAD4;FOXP3;MECP2
GO:0002521	leukocyte differentiation	http://amigo.geneontology.org/amigo/term/GO:0002521	103	16	1.93852	8.25372	2.00773e-12	1.64869e-09	639;860;861;864;2353;3659;3726;5452;6777;6932;10320;10538;27086;30009;50943;51176	RUNX3;FOS;BATF;STAT5B;TBX21;JUNB;POU2F2;RUNX1;FOXP1;LEF1;IRF1;TCF7;RUNX2;PRDM1;IKZF1;FOXP3
GO:0050727	regulation of inflammatory response	http://amigo.geneontology.org/amigo/term/GO:0050727	26	4	0.489335	8.17436	0.00114449	0.0111929	2113;6777;27086;50943	ETS1;STAT5B;FOXP1;FOXP3
GO:0050867	positive regulation of cell activation	http://amigo.geneontology.org/amigo/term/GO:0050867	33	5	0.621079	8.05051	0.000274069	0.00342501	861;864;6777;30009;50943	RUNX3;STAT5B;TBX21;RUNX1;FOXP3
GO:1903707	negative regulation of hemopoiesis	http://amigo.geneontology.org/amigo/term/GO:1903707	40	6	0.752823	7.97	6.46959e-05	0.00106295	861;864;3659;6777;30009;50943	RUNX3;STAT5B;TBX21;RUNX1;IRF1;FOXP3
GO:0009791	post-embryonic development	http://amigo.geneontology.org/amigo/term/GO:0009791	20	3	0.376412	7.97	0.00552905	0.0353472	639;4087;4204	SMAD2;PRDM1;MECP2
GO:0006304	DNA modification	http://amigo.geneontology.org/amigo/term/GO:0006304	20	3	0.376412	7.97	0.00552905	0.0353472	2353;4204;8932	FOS;MBD2;MECP2
GO:1901343	negative regulation of vasculature development	http://amigo.geneontology.org/amigo/term/GO:1901343	20	3	0.376412	7.97	0.00552905	0.0353472	4204;4772;10365	NFATC1;KLF2;MECP2
GO:0001816	cytokine production	http://amigo.geneontology.org/amigo/term/GO:0001816	74	11	1.39272	7.8982	2.75326e-08	3.23114e-06	861;3659;4089;4772;6777;10365;10538;27086;30009;50943;51176	BATF;STAT5B;TBX21;SMAD4;NFATC1;KLF2;RUNX1;FOXP1;LEF1;IRF1;FOXP3
GO:0016458	gene silencing	http://amigo.geneontology.org/amigo/term/GO:0016458	27	4	0.508156	7.8716	0.00132598	0.012593	4087;4204;8932;9611	NCOR1;SMAD2;MBD2;MECP2
GO:0006955	immune response	http://amigo.geneontology.org/amigo/term/GO:0006955	95	14	1.78795	7.83018	1.82768e-10	2.5024e-08	639;861;2113;2353;3659;4772;5452;6777;6932;10538;27086;30009;50943;51176	ETS1;FOS;BATF;STAT5B;TBX21;NFATC1;POU2F2;RUNX1;FOXP1;LEF1;IRF1;TCF7;PRDM1;FOXP3
GO:0001775	cell activation	http://amigo.geneontology.org/amigo/term/GO:0001775	102	15	1.9197	7.81373	3.12395e-11	7.33235e-09	639;860;861;864;3659;4089;5452;6777;6932;10320;10538;27086;30009;50943;51176	RUNX3;BATF;STAT5B;TBX21;SMAD4;POU2F2;RUNX1;FOXP1;LEF1;IRF1;TCF7;RUNX2;PRDM1;IKZF1;FOXP3
GO:0045321	leukocyte activation	http://amigo.geneontology.org/amigo/term/GO:0045321	96	14	1.80678	7.74861	2.11857e-10	2.67754e-08	639;860;861;864;3659;5452;6777;6932;10320;10538;27086;30009;50943;51176	RUNX3;BATF;STAT5B;TBX21;POU2F2;RUNX1;FOXP1;LEF1;IRF1;TCF7;RUNX2;PRDM1;IKZF1;FOXP3
GO:0001817	regulation of cytokine production	http://amigo.geneontology.org/amigo/term/GO:0001817	63	9	1.1857	7.59048	9.82169e-07	5.5645e-05	861;3659;4089;6777;10365;27086;30009;50943;51176	STAT5B;TBX21;SMAD4;KLF2;RUNX1;FOXP1;LEF1;IRF1;FOXP3
GO:0045785	positive regulation of cell adhesion	http://amigo.geneontology.org/amigo/term/GO:0045785	35	5	0.65872	7.59048	0.000365072	0.0044104	861;864;2113;6777;50943	RUNX3;ETS1;STAT5B;RUNX1;FOXP3
GO:0010594	regulation of endothelial cell migration	http://amigo.geneontology.org/amigo/term/GO:0010594	21	3	0.395232	7.59048	0.00636901	0.0397881	2113;4204;27086	ETS1;FOXP1;MECP2
GO:0072132	mesenchyme morphogenesis	http://amigo.geneontology.org/amigo/term/GO:0072132	21	3	0.395232	7.59048	0.00636901	0.0397881	4087;4089;51176	SMAD2;SMAD4;LEF1
GO:0007179	transforming growth factor beta receptor signaling pathway	http://amigo.geneontology.org/amigo/term/GO:0007179	21	3	0.395232	7.59048	0.00636901	0.0397881	2353;4087;4089	FOS;SMAD2;SMAD4
GO:0030509	BMP signaling pathway	http://amigo.geneontology.org/amigo/term/GO:0030509	28	4	0.526976	7.59048	0.00152677	0.0135593	860;4087;4089;51176	SMAD2;SMAD4;LEF1;RUNX2
GO:0002761	regulation of myeloid leukocyte differentiation	http://amigo.geneontology.org/amigo/term/GO:0002761	28	4	0.526976	7.59048	0.00152677	0.0135593	861;2353;27086;51176	FOS;RUNX1;FOXP1;LEF1
GO:0034599	cellular response to oxidative stress	http://amigo.geneontology.org/amigo/term/GO:0034599	29	4	0.545797	7.32874	0.00174791	0.0151948	406;2113;2353;10365	ARNTL;ETS1;FOS;KLF2
GO:0043207	response to external biotic stimulus	http://amigo.geneontology.org/amigo/term/GO:0043207	51	7	0.959849	7.29281	2.61444e-05	0.000572851	2353;3659;3726;10538;27086;30009;50943	FOS;BATF;TBX21;JUNB;FOXP1;IRF1;FOXP3
GO:0051707	response to other organism	http://amigo.geneontology.org/amigo/term/GO:0051707	51	7	0.959849	7.29281	2.61444e-05	0.000572851	2353;3659;3726;10538;27086;30009;50943	FOS;BATF;TBX21;JUNB;FOXP1;IRF1;FOXP3
GO:0002694	regulation of leukocyte activation	http://amigo.geneontology.org/amigo/term/GO:0002694	51	7	0.959849	7.29281	2.61444e-05	0.000572851	639;861;864;3659;6777;30009;50943	RUNX3;STAT5B;TBX21;RUNX1;IRF1;PRDM1;FOXP3
GO:0030111	regulation of Wnt signaling pathway	http://amigo.geneontology.org/amigo/term/GO:0030111	44	6	0.828105	7.24545	0.000112879	0.0016559	406;861;4772;8932;50943;51176	ARNTL;MBD2;NFATC1;RUNX1;LEF1;FOXP3
GO:1905269	positive regulation of chromatin organization	http://amigo.geneontology.org/amigo/term/GO:1905269	22	3	0.414053	7.24545	0.00728144	0.045145	4089;4204;50943	SMAD4;FOXP3;MECP2
GO:0019221	cytokine-mediated signaling pathway	http://amigo.geneontology.org/amigo/term/GO:0019221	59	8	1.11041	7.20452	6.74324e-06	0.000235726	861;2353;3659;3726;4089;6775;6777;10538	FOS;BATF;STAT5B;SMAD4;JUNB;STAT4;RUNX1;IRF1
GO:0007155	cell adhesion	http://amigo.geneontology.org/amigo/term/GO:0007155	60	8	1.12923	7.08444	7.68274e-06	0.000247505	861;864;2113;3659;6777;30009;50943;51176	RUNX3;ETS1;STAT5B;TBX21;RUNX1;LEF1;IRF1;FOXP3
GO:0002573	myeloid leukocyte differentiation	http://amigo.geneontology.org/amigo/term/GO:0002573	45	6	0.846926	7.08444	0.000128541	0.00183646	861;2353;3726;10538;27086;51176	FOS;BATF;JUNB;RUNX1;FOXP1;LEF1
GO:0030518	intracellular steroid hormone receptor signaling pathway	http://amigo.geneontology.org/amigo/term/GO:0030518	30	4	0.564617	7.08444	0.00199048	0.0166008	406;861;9611;27086	ARNTL;NCOR1;RUNX1;FOXP1
GO:0050865	regulation of cell activation	http://amigo.geneontology.org/amigo/term/GO:0050865	53	7	0.997491	7.01761	3.3918e-05	0.00066342	639;861;864;3659;6777;30009;50943	RUNX3;STAT5B;TBX21;RUNX1;IRF1;PRDM1;FOXP3
GO:0009607	response to biotic stimulus	http://amigo.geneontology.org/amigo/term/GO:0009607	53	7	0.997491	7.01761	3.3918e-05	0.00066342	2353;3659;3726;10538;27086;30009;50943	FOS;BATF;TBX21;JUNB;FOXP1;IRF1;FOXP3
GO:0022610	biological adhesion	http://amigo.geneontology.org/amigo/term/GO:0022610	61	8	1.14806	6.96831	8.73107e-06	0.000273762	861;864;2113;3659;6777;30009;50943;51176	RUNX3;ETS1;STAT5B;TBX21;RUNX1;LEF1;IRF1;FOXP3
GO:0002697	regulation of immune effector process	http://amigo.geneontology.org/amigo/term/GO:0002697	23	3	0.432873	6.93043	0.00826788	0.0495771	6777;30009;50943	STAT5B;TBX21;FOXP3
GO:0098542	defense response to other organism	http://amigo.geneontology.org/amigo/term/GO:0098542	23	3	0.432873	6.93043	0.00826788	0.0495771	3659;10538;27086	BATF;FOXP1;IRF1
GO:1905114	cell surface receptor signaling pathway involved in cell-cell signaling	http://amigo.geneontology.org/amigo/term/GO:1905114	64	8	1.20452	6.64167	1.26332e-05	0.00034594	406;861;4204;4772;6932;8932;50943;51176	ARNTL;MBD2;NFATC1;RUNX1;LEF1;TCF7;FOXP3;MECP2
GO:0050776	regulation of immune response	http://amigo.geneontology.org/amigo/term/GO:0050776	56	7	1.05395	6.64167	4.90842e-05	0.000906127	861;2353;3659;4772;6777;30009;50943	FOS;STAT5B;TBX21;NFATC1;RUNX1;IRF1;FOXP3
GO:0050778	positive regulation of immune response	http://amigo.geneontology.org/amigo/term/GO:0050778	41	5	0.771644	6.47967	0.000778323	0.00794276	861;3659;6777;30009;50943	STAT5B;TBX21;RUNX1;IRF1;FOXP3
GO:0009306	protein secretion	http://amigo.geneontology.org/amigo/term/GO:0009306	41	5	0.771644	6.47967	0.000778323	0.00794276	406;4087;5452;27086;50943	ARNTL;SMAD2;POU2F2;FOXP1;FOXP3
GO:0002262	myeloid cell homeostasis	http://amigo.geneontology.org/amigo/term/GO:0002262	41	5	0.771644	6.47967	0.000778323	0.00794276	2113;6777;10320;10365;50943	ETS1;STAT5B;KLF2;IKZF1;FOXP3
GO:0046903	secretion	http://amigo.geneontology.org/amigo/term/GO:0046903	66	8	1.24216	6.4404	1.59825e-05	0.000423535	406;4087;4089;4204;5452;6777;27086;50943	ARNTL;STAT5B;SMAD2;SMAD4;POU2F2;FOXP1;FOXP3;MECP2
GO:0071559	response to transforming growth factor beta	http://amigo.geneontology.org/amigo/term/GO:0071559	33	4	0.621079	6.4404	0.00285718	0.0216391	864;2353;4087;4089	RUNX3;FOS;SMAD2;SMAD4
GO:0030099	myeloid cell differentiation	http://amigo.geneontology.org/amigo/term/GO:0030099	91	11	1.71267	6.42271	2.56504e-07	2.10718e-05	861;2113;2313;2353;3726;6777;10320;10365;10538;27086;51176	ETS1;FLI1;FOS;BATF;STAT5B;JUNB;KLF2;RUNX1;FOXP1;LEF1;IKZF1
GO:1903706	regulation of hemopoiesis	http://amigo.geneontology.org/amigo/term/GO:1903706	92	11	1.73149	6.3529	2.88e-07	2.25326e-05	639;861;864;2113;2353;3659;6777;27086;30009;50943;51176	RUNX3;ETS1;FOS;STAT5B;TBX21;RUNX1;FOXP1;LEF1;IRF1;PRDM1;FOXP3
GO:0002790	peptide secretion	http://amigo.geneontology.org/amigo/term/GO:0002790	42	5	0.790464	6.3254	0.000871864	0.00873459	406;4087;5452;27086;50943	ARNTL;SMAD2;POU2F2;FOXP1;FOXP3
GO:1901342	regulation of vasculature development	http://amigo.geneontology.org/amigo/term/GO:1901342	42	5	0.790464	6.3254	0.000871864	0.00873459	861;2113;4204;4772;10365	ETS1;NFATC1;KLF2;RUNX1;MECP2
GO:0040029	regulation of gene expression, epigenetic	http://amigo.geneontology.org/amigo/term/GO:0040029	42	5	0.790464	6.3254	0.000871864	0.00873459	4087;4204;8932;9611;10365	NCOR1;SMAD2;MBD2;KLF2;MECP2
GO:0016055	Wnt signaling pathway	http://amigo.geneontology.org/amigo/term/GO:0016055	59	7	1.11041	6.30395	6.94446e-05	0.00107639	406;861;4772;6932;8932;50943;51176	ARNTL;MBD2;NFATC1;RUNX1;LEF1;TCF7;FOXP3
GO:0198738	cell-cell signaling by wnt	http://amigo.geneontology.org/amigo/term/GO:0198738	59	7	1.11041	6.30395	6.94446e-05	0.00107639	406;861;4772;6932;8932;50943;51176	ARNTL;MBD2;NFATC1;RUNX1;LEF1;TCF7;FOXP3
GO:0030097	hemopoiesis	http://amigo.geneontology.org/amigo/term/GO:0030097	161	19	3.03011	6.27039	9.07829e-13	1.49156e-09	639;860;861;864;2113;2313;2353;3659;3726;5452;6777;6932;10320;10365;10538;27086;30009;50943;51176	RUNX3;ETS1;FLI1;FOS;BATF;STAT5B;TBX21;JUNB;KLF2;POU2F2;RUNX1;FOXP1;LEF1;IRF1;TCF7;RUNX2;PRDM1;IKZF1;FOXP3
GO:0071772	response to BMP	http://amigo.geneontology.org/amigo/term/GO:0071772	34	4	0.6399	6.25098	0.00319585	0.0236522	860;4087;4089;51176	SMAD2;SMAD4;LEF1;RUNX2
GO:0071773	cellular response to BMP stimulus	http://amigo.geneontology.org/amigo/term/GO:0071773	34	4	0.6399	6.25098	0.00319585	0.0236522	860;4087;4089;51176	SMAD2;SMAD4;LEF1;RUNX2
GO:0032940	secretion by cell	http://amigo.geneontology.org/amigo/term/GO:0032940	60	7	1.12923	6.19889	7.76018e-05	0.00119159	406;4087;4089;4204;5452;27086;50943	ARNTL;SMAD2;SMAD4;POU2F2;FOXP1;FOXP3;MECP2
GO:0002683	negative regulation of immune system process	http://amigo.geneontology.org/amigo/term/GO:0002683	52	6	0.97867	6.13077	0.000292971	0.00361918	861;864;3659;6777;30009;50943	RUNX3;STAT5B;TBX21;RUNX1;IRF1;FOXP3
GO:0006979	response to oxidative stress	http://amigo.geneontology.org/amigo/term/GO:0006979	35	4	0.65872	6.07238	0.00356112	0.0251112	406;2113;2353;10365	ARNTL;ETS1;FOS;KLF2
GO:0034622	cellular protein-containing complex assembly	http://amigo.geneontology.org/amigo/term/GO:0034622	35	4	0.65872	6.07238	0.00356112	0.0251112	4087;4089;4204;8932	SMAD2;SMAD4;MBD2;MECP2
GO:0031400	negative regulation of protein modification process	http://amigo.geneontology.org/amigo/term/GO:0031400	35	4	0.65872	6.07238	0.00356112	0.0251112	4089;4204;9611;50943	NCOR1;SMAD4;FOXP3;MECP2
GO:0045765	regulation of angiogenesis	http://amigo.geneontology.org/amigo/term/GO:0045765	35	4	0.65872	6.07238	0.00356112	0.0251112	861;2113;4204;10365	ETS1;KLF2;RUNX1;MECP2
GO:0002684	positive regulation of immune system process	http://amigo.geneontology.org/amigo/term/GO:0002684	79	9	1.48683	6.05316	7.01154e-06	0.000239999	861;864;2113;2353;3659;6777;30009;50943;51176	RUNX3;ETS1;FOS;STAT5B;TBX21;RUNX1;LEF1;IRF1;FOXP3
GO:0031347	regulation of defense response	http://amigo.geneontology.org/amigo/term/GO:0031347	44	5	0.828105	6.03788	0.00108393	0.0106641	2113;3659;6777;27086;50943	ETS1;STAT5B;FOXP1;IRF1;FOXP3
GO:0006954	inflammatory response	http://amigo.geneontology.org/amigo/term/GO:0006954	45	5	0.846926	5.9037	0.00120336	0.0114949	2113;2353;6777;27086;50943	ETS1;FOS;STAT5B;FOXP1;FOXP3
GO:0048534	hematopoietic or lymphoid organ development	http://amigo.geneontology.org/amigo/term/GO:0048534	174	19	3.27478	5.80192	3.93374e-12	1.64869e-09	639;860;861;864;2113;2313;2353;3659;3726;5452;6777;6932;10320;10365;10538;27086;30009;50943;51176	RUNX3;ETS1;FLI1;FOS;BATF;STAT5B;TBX21;JUNB;KLF2;POU2F2;RUNX1;FOXP1;LEF1;IRF1;TCF7;RUNX2;PRDM1;IKZF1;FOXP3
GO:0002520	immune system development	http://amigo.geneontology.org/amigo/term/GO:0002520	176	19	3.31242	5.73598	4.87499e-12	1.64869e-09	639;860;861;864;2113;2313;2353;3659;3726;5452;6777;6932;10320;10365;10538;27086;30009;50943;51176	RUNX3;ETS1;FLI1;FOS;BATF;STAT5B;TBX21;JUNB;KLF2;POU2F2;RUNX1;FOXP1;LEF1;IRF1;TCF7;RUNX2;PRDM1;IKZF1;FOXP3
GO:0045637	regulation of myeloid cell differentiation	http://amigo.geneontology.org/amigo/term/GO:0045637	56	6	1.05395	5.69286	0.000443213	0.00509231	861;2113;2353;6777;27086;51176	ETS1;FOS;STAT5B;RUNX1;FOXP1;LEF1
GO:0007178	transmembrane receptor protein serine/threonine kinase signaling pathway	http://amigo.geneontology.org/amigo/term/GO:0007178	47	5	0.884567	5.65248	0.00147128	0.0135593	860;2353;4087;4089;51176	FOS;SMAD2;SMAD4;LEF1;RUNX2
GO:0071345	cellular response to cytokine stimulus	http://amigo.geneontology.org/amigo/term/GO:0071345	104	11	1.95734	5.61987	1.04024e-06	5.69705e-05	861;2353;3659;3726;4089;6775;6777;6932;10365;10538;51176	FOS;BATF;STAT5B;SMAD4;JUNB;KLF2;STAT4;RUNX1;LEF1;IRF1;TCF7
GO:0030218	erythrocyte differentiation	http://amigo.geneontology.org/amigo/term/GO:0030218	38	4	0.715182	5.59298	0.00482629	0.0321036	2113;6777;10320;10365	ETS1;STAT5B;KLF2;IKZF1
GO:0065003	protein-containing complex assembly	http://amigo.geneontology.org/amigo/term/GO:0065003	77	8	1.44918	5.52035	5.09051e-05	0.0009293	4087;4089;4149;4204;6932;8932;10320;51176	MAX;SMAD2;SMAD4;MBD2;LEF1;TCF7;IKZF1;MECP2
GO:0034097	response to cytokine	http://amigo.geneontology.org/amigo/term/GO:0034097	116	12	2.18319	5.49655	3.57111e-07	2.66697e-05	861;2113;2353;3659;3726;4089;6775;6777;6932;10365;10538;51176	ETS1;FOS;BATF;STAT5B;SMAD4;JUNB;KLF2;STAT4;RUNX1;LEF1;IRF1;TCF7
GO:0010035	response to inorganic substance	http://amigo.geneontology.org/amigo/term/GO:0010035	39	4	0.734003	5.44957	0.00530769	0.0344685	2113;2353;3726;10365	ETS1;FOS;JUNB;KLF2
GO:0034101	erythrocyte homeostasis	http://amigo.geneontology.org/amigo/term/GO:0034101	39	4	0.734003	5.44957	0.00530769	0.0344685	2113;6777;10320;10365	ETS1;STAT5B;KLF2;IKZF1
GO:0048469	cell maturation	http://amigo.geneontology.org/amigo/term/GO:0048469	39	4	0.734003	5.44957	0.00530769	0.0344685	860;4204;5452;10365	KLF2;POU2F2;RUNX2;MECP2
GO:0006952	defense response	http://amigo.geneontology.org/amigo/term/GO:0006952	88	9	1.65621	5.43409	1.74093e-05	0.00044693	639;2113;2353;3659;4204;6777;10538;27086;50943	ETS1;FOS;BATF;STAT5B;FOXP1;IRF1;PRDM1;FOXP3;MECP2
GO:0010817	regulation of hormone levels	http://amigo.geneontology.org/amigo/term/GO:0010817	49	5	0.922208	5.42177	0.00178109	0.0154017	406;4087;4089;4204;6777	ARNTL;STAT5B;SMAD2;SMAD4;MECP2
GO:0048872	homeostasis of number of cells	http://amigo.geneontology.org/amigo/term/GO:0048872	50	5	0.941029	5.31333	0.0019529	0.0163705	2113;6777;10320;10365;50943	ETS1;STAT5B;KLF2;IKZF1;FOXP3
GO:0032101	regulation of response to external stimulus	http://amigo.geneontology.org/amigo/term/GO:0032101	41	4	0.771644	5.18374	0.00636558	0.0397881	2113;6777;27086;50943	ETS1;STAT5B;FOXP1;FOXP3
GO:0002682	regulation of immune system process	http://amigo.geneontology.org/amigo/term/GO:0002682	129	12	2.42785	4.94264	1.17426e-06	6.22355e-05	639;861;864;2113;2353;3659;4772;6777;27086;30009;50943;51176	RUNX3;ETS1;FOS;STAT5B;TBX21;NFATC1;RUNX1;FOXP1;LEF1;IRF1;PRDM1;FOXP3
GO:1903530	regulation of secretion by cell	http://amigo.geneontology.org/amigo/term/GO:1903530	43	4	0.809285	4.94264	0.00755621	0.0464976	406;4089;27086;50943	ARNTL;SMAD4;FOXP1;FOXP3
GO:0001819	positive regulation of cytokine production	http://amigo.geneontology.org/amigo/term/GO:0001819	43	4	0.809285	4.94264	0.00755621	0.0464976	861;3659;6777;50943	STAT5B;RUNX1;IRF1;FOXP3
GO:0032269	negative regulation of cellular protein metabolic process	http://amigo.geneontology.org/amigo/term/GO:0032269	54	5	1.01631	4.91975	0.00276423	0.0213222	4089;4204;9611;50943;51176	NCOR1;SMAD4;LEF1;FOXP3;MECP2
GO:0032259	methylation	http://amigo.geneontology.org/amigo/term/GO:0032259	54	5	1.01631	4.91975	0.00276423	0.0213222	639;2353;4089;4204;8932	FOS;SMAD4;MBD2;PRDM1;MECP2
GO:0043933	protein-containing complex subunit organization	http://amigo.geneontology.org/amigo/term/GO:0043933	88	8	1.65621	4.8303	0.000135108	0.00189728	4087;4089;4149;4204;6932;8932;10320;51176	MAX;SMAD2;SMAD4;MBD2;LEF1;TCF7;IKZF1;MECP2
GO:0051046	regulation of secretion	http://amigo.geneontology.org/amigo/term/GO:0051046	44	4	0.828105	4.8303	0.00820344	0.0495771	406;4089;27086;50943	ARNTL;SMAD4;FOXP1;FOXP3
GO:0071705	nitrogen compound transport	http://amigo.geneontology.org/amigo/term/GO:0071705	67	6	1.26098	4.75821	0.00117791	0.0113527	406;4087;4204;5452;27086;50943	ARNTL;SMAD2;POU2F2;FOXP1;FOXP3;MECP2
GO:0006259	DNA metabolic process	http://amigo.geneontology.org/amigo/term/GO:0006259	101	9	1.90088	4.73465	5.41172e-05	0.000946338	2353;4204;6932;8932;10538;25988;30009;50943;51176	HINFP;FOS;BATF;TBX21;MBD2;LEF1;TCF7;FOXP3;MECP2
GO:0022607	cellular component assembly	http://amigo.geneontology.org/amigo/term/GO:0022607	114	10	2.14555	4.66082	2.10479e-05	0.000506366	861;4087;4089;4149;4204;6932;8932;9611;10320;51176	MAX;NCOR1;SMAD2;SMAD4;MBD2;RUNX1;LEF1;TCF7;IKZF1;MECP2
GO:0051248	negative regulation of protein metabolic process	http://amigo.geneontology.org/amigo/term/GO:0051248	57	5	1.07277	4.66082	0.00351689	0.0251112	4089;4204;9611;50943;51176	NCOR1;SMAD4;LEF1;FOXP3;MECP2
GO:0009605	response to external stimulus	http://amigo.geneontology.org/amigo/term/GO:0009605	160	14	3.01129	4.64917	2.13134e-07	1.84305e-05	2113;2353;3659;3726;4089;4149;4204;6777;8932;10538;27086;30009;50943;51176	ETS1;MAX;FOS;BATF;STAT5B;TBX21;SMAD4;MBD2;JUNB;FOXP1;LEF1;IRF1;FOXP3;MECP2
GO:0071702	organic substance transport	http://amigo.geneontology.org/amigo/term/GO:0071702	81	7	1.52447	4.59177	0.00053136	0.00597961	406;4087;4204;5452;9611;27086;50943	ARNTL;NCOR1;SMAD2;POU2F2;FOXP1;FOXP3;MECP2
GO:0001701	in utero embryonic development	http://amigo.geneontology.org/amigo/term/GO:0001701	81	7	1.52447	4.59177	0.00053136	0.00597961	639;3726;4087;4089;10365;25988;51176	HINFP;SMAD2;SMAD4;JUNB;KLF2;LEF1;PRDM1
GO:0006508	proteolysis	http://amigo.geneontology.org/amigo/term/GO:0006508	58	5	1.09159	4.58046	0.0037979	0.0264405	406;4087;4089;30009;51176	ARNTL;TBX21;SMAD2;SMAD4;LEF1
GO:0045184	establishment of protein localization	http://amigo.geneontology.org/amigo/term/GO:0045184	70	6	1.31744	4.55429	0.00148732	0.0135593	406;4087;5452;25988;27086;50943	ARNTL;HINFP;SMAD2;POU2F2;FOXP1;FOXP3
GO:0014070	response to organic cyclic compound	http://amigo.geneontology.org/amigo/term/GO:0014070	142	12	2.67252	4.49014	3.37344e-06	0.000128897	406;861;2113;2353;3726;4087;6777;8932;9611;10365;27086;51176	ARNTL;ETS1;FOS;NCOR1;STAT5B;SMAD2;MBD2;JUNB;KLF2;RUNX1;FOXP1;LEF1
GO:0044085	cellular component biogenesis	http://amigo.geneontology.org/amigo/term/GO:0044085	121	10	2.27729	4.39118	3.5938e-05	0.000686582	861;4087;4089;4149;4204;6932;8932;9611;10320;51176	MAX;NCOR1;SMAD2;SMAD4;MBD2;RUNX1;LEF1;TCF7;IKZF1;MECP2
GO:0051247	positive regulation of protein metabolic process	http://amigo.geneontology.org/amigo/term/GO:0051247	85	7	1.59975	4.37569	0.000715787	0.00744328	406;3659;4089;4204;6777;10365;50943	ARNTL;STAT5B;SMAD4;KLF2;IRF1;FOXP3;MECP2
GO:0070848	response to growth factor	http://amigo.geneontology.org/amigo/term/GO:0070848	85	7	1.59975	4.37569	0.000715787	0.00744328	860;864;2353;4087;4089;6777;51176	RUNX3;FOS;STAT5B;SMAD2;SMAD4;LEF1;RUNX2
GO:0007267	cell-cell signaling	http://amigo.geneontology.org/amigo/term/GO:0007267	122	10	2.29611	4.35519	3.86729e-05	0.00073034	406;861;4087;4089;4204;4772;6932;8932;50943;51176	ARNTL;SMAD2;SMAD4;MBD2;NFATC1;RUNX1;LEF1;TCF7;FOXP3;MECP2
GO:0015031	protein transport	http://amigo.geneontology.org/amigo/term/GO:0015031	61	5	1.14806	4.35519	0.00473838	0.0317907	406;4087;5452;27086;50943	ARNTL;SMAD2;POU2F2;FOXP1;FOXP3
GO:0015833	peptide transport	http://amigo.geneontology.org/amigo/term/GO:0015833	62	5	1.16688	4.28495	0.00508603	0.0335596	406;4087;5452;27086;50943	ARNTL;SMAD2;POU2F2;FOXP1;FOXP3
GO:0042886	amide transport	http://amigo.geneontology.org/amigo/term/GO:0042886	62	5	1.16688	4.28495	0.00508603	0.0335596	406;4087;5452;27086;50943	ARNTL;SMAD2;POU2F2;FOXP1;FOXP3
GO:0007167	enzyme linked receptor protein signaling pathway	http://amigo.geneontology.org/amigo/term/GO:0007167	75	6	1.41154	4.25067	0.00213771	0.0177387	860;2353;4087;4089;6777;51176	FOS;STAT5B;SMAD2;SMAD4;LEF1;RUNX2
GO:0033036	macromolecule localization	http://amigo.geneontology.org/amigo/term/GO:0033036	113	9	2.12673	4.23186	0.000133118	0.00188545	406;4087;4204;5452;6777;9611;25988;27086;50943	ARNTL;HINFP;NCOR1;STAT5B;SMAD2;POU2F2;FOXP1;FOXP3;MECP2
GO:0048585	negative regulation of response to stimulus	http://amigo.geneontology.org/amigo/term/GO:0048585	128	10	2.40903	4.15104	5.91614e-05	0.000991859	406;860;2113;4087;4089;4772;9611;27086;30009;50943	ARNTL;ETS1;NCOR1;TBX21;SMAD2;SMAD4;NFATC1;FOXP1;RUNX2;FOXP3
GO:0009725	response to hormone	http://amigo.geneontology.org/amigo/term/GO:0009725	141	11	2.6537	4.14515	2.22383e-05	0.000521964	406;861;2113;2353;3726;4149;6777;8932;9611;27086;51176	ARNTL;ETS1;MAX;FOS;NCOR1;STAT5B;MBD2;JUNB;RUNX1;FOXP1;LEF1
GO:0033993	response to lipid	http://amigo.geneontology.org/amigo/term/GO:0033993	143	11	2.69134	4.08718	2.55041e-05	0.000572851	406;861;2113;2353;3726;4087;6777;8932;9611;27086;51176	ARNTL;ETS1;FOS;NCOR1;STAT5B;SMAD2;MBD2;JUNB;RUNX1;FOXP1;LEF1
GO:0071363	cellular response to growth factor stimulus	http://amigo.geneontology.org/amigo/term/GO:0071363	78	6	1.46801	4.08718	0.00262048	0.020405	860;2353;4087;4089;6777;51176	FOS;STAT5B;SMAD2;SMAD4;LEF1;RUNX2
GO:0032870	cellular response to hormone stimulus	http://amigo.geneontology.org/amigo/term/GO:0032870	118	9	2.22083	4.05254	0.000187212	0.00254207	406;861;2353;3726;4149;6777;9611;27086;51176	ARNTL;MAX;FOS;NCOR1;STAT5B;JUNB;RUNX1;FOXP1;LEF1
GO:0051704	multi-organism process	http://amigo.geneontology.org/amigo/term/GO:0051704	185	14	3.48181	4.0209	1.36082e-06	6.77521e-05	406;639;2113;2353;3659;3726;4089;4204;6777;10538;27086;30009;50943;51176	ARNTL;ETS1;FOS;BATF;STAT5B;TBX21;SMAD4;JUNB;FOXP1;LEF1;IRF1;PRDM1;FOXP3;MECP2
GO:0080134	regulation of response to stress	http://amigo.geneontology.org/amigo/term/GO:0080134	95	7	1.78795	3.91509	0.0014055	0.0131957	406;2113;3659;6777;9611;27086;50943	ARNTL;ETS1;NCOR1;STAT5B;FOXP1;IRF1;FOXP3
GO:0051234	establishment of localization	http://amigo.geneontology.org/amigo/term/GO:0051234	137	10	2.57842	3.87835	0.000107112	0.00158545	406;4087;4089;4204;5452;6777;9611;25988;27086;50943	ARNTL;HINFP;NCOR1;STAT5B;SMAD2;SMAD4;POU2F2;FOXP1;FOXP3;MECP2
GO:0048514	blood vessel morphogenesis	http://amigo.geneontology.org/amigo/term/GO:0048514	96	7	1.80678	3.87431	0.00149626	0.0135593	639;861;2113;3726;4204;10365;51176	ETS1;JUNB;KLF2;RUNX1;LEF1;PRDM1;MECP2
GO:0001525	angiogenesis	http://amigo.geneontology.org/amigo/term/GO:0001525	69	5	1.29862	3.85024	0.00804879	0.0493439	861;2113;4204;10365;51176	ETS1;KLF2;RUNX1;LEF1;MECP2
GO:0071495	cellular response to endogenous stimulus	http://amigo.geneontology.org/amigo/term/GO:0071495	181	13	3.40652	3.81621	7.22132e-06	0.000242135	406;860;861;2353;3726;4087;4089;4149;6777;9611;10365;27086;51176	ARNTL;MAX;FOS;NCOR1;STAT5B;SMAD2;SMAD4;JUNB;KLF2;RUNX1;FOXP1;LEF1;RUNX2
GO:0009628	response to abiotic stimulus	http://amigo.geneontology.org/amigo/term/GO:0009628	98	7	1.84442	3.79524	0.00169164	0.0149428	2113;2353;3659;3726;4089;4204;8932	ETS1;FOS;SMAD4;MBD2;JUNB;IRF1;MECP2
GO:0016310	phosphorylation	http://amigo.geneontology.org/amigo/term/GO:0016310	85	6	1.59975	3.75059	0.00406611	0.0279524	864;4087;4089;4204;6777;9611	RUNX3;NCOR1;STAT5B;SMAD2;SMAD4;MECP2
GO:0008104	protein localization	http://amigo.geneontology.org/amigo/term/GO:0008104	100	7	1.88206	3.71933	0.00190656	0.016064	406;4087;4204;5452;25988;27086;50943	ARNTL;HINFP;SMAD2;POU2F2;FOXP1;FOXP3;MECP2
GO:0032504	multicellular organism reproduction	http://amigo.geneontology.org/amigo/term/GO:0032504	100	7	1.88206	3.71933	0.00190656	0.016064	406;639;2113;3726;4089;6777;8932	ARNTL;ETS1;STAT5B;SMAD4;MBD2;JUNB;PRDM1
GO:0048609	multicellular organismal reproductive process	http://amigo.geneontology.org/amigo/term/GO:0048609	100	7	1.88206	3.71933	0.00190656	0.016064	406;639;2113;3726;4089;6777;8932	ARNTL;ETS1;STAT5B;SMAD4;MBD2;JUNB;PRDM1
GO:0048584	positive regulation of response to stimulus	http://amigo.geneontology.org/amigo/term/GO:0048584	145	10	2.72898	3.66437	0.000174526	0.00238955	406;861;2113;3659;4087;4089;6777;8932;30009;50943	ARNTL;ETS1;STAT5B;TBX21;SMAD2;SMAD4;MBD2;RUNX1;IRF1;FOXP3
GO:0006810	transport	http://amigo.geneontology.org/amigo/term/GO:0006810	131	9	2.4655	3.65038	0.000420114	0.0048609	406;4087;4089;4204;5452;6777;9611;27086;50943	ARNTL;NCOR1;STAT5B;SMAD2;SMAD4;POU2F2;FOXP1;FOXP3;MECP2
GO:0051726	regulation of cell cycle	http://amigo.geneontology.org/amigo/term/GO:0051726	117	8	2.20201	3.63305	0.000986746	0.00976641	406;864;3659;3726;4149;4204;6777;25988	RUNX3;ARNTL;HINFP;MAX;STAT5B;JUNB;IRF1;MECP2
GO:0045597	positive regulation of cell differentiation	http://amigo.geneontology.org/amigo/term/GO:0045597	176	12	3.31242	3.62273	3.30514e-05	0.000662238	406;860;861;864;2113;2353;3726;4087;4089;6777;50943;51176	RUNX3;ARNTL;ETS1;FOS;STAT5B;SMAD2;SMAD4;JUNB;RUNX1;LEF1;RUNX2;FOXP3
GO:0044703	multi-organism reproductive process	http://amigo.geneontology.org/amigo/term/GO:0044703	104	7	1.95734	3.57628	0.00240042	0.018961	406;639;2113;2353;3726;4089;6777	ARNTL;ETS1;FOS;STAT5B;SMAD4;JUNB;PRDM1
GO:0007049	cell cycle	http://amigo.geneontology.org/amigo/term/GO:0007049	149	10	2.80427	3.566	0.000219996	0.00289163	406;864;3659;3726;4149;4204;6777;9611;10320;25988	RUNX3;ARNTL;HINFP;MAX;NCOR1;STAT5B;JUNB;IRF1;IKZF1;MECP2
GO:0035239	tube morphogenesis	http://amigo.geneontology.org/amigo/term/GO:0035239	166	11	3.12422	3.52088	0.000105804	0.00158033	639;861;2113;3726;4087;4089;4204;6932;10365;27086;51176	ETS1;SMAD2;SMAD4;JUNB;KLF2;RUNX1;FOXP1;LEF1;TCF7;PRDM1;MECP2
GO:0048545	response to steroid hormone	http://amigo.geneontology.org/amigo/term/GO:0048545	91	6	1.71267	3.5033	0.00572213	0.0362991	406;861;2353;9611;27086;51176	ARNTL;FOS;NCOR1;RUNX1;FOXP1;LEF1
GO:0045596	negative regulation of cell differentiation	http://amigo.geneontology.org/amigo/term/GO:0045596	153	10	2.87955	3.47277	0.000275168	0.00342501	406;861;864;3659;4089;4204;4772;6777;30009;50943	RUNX3;ARNTL;STAT5B;TBX21;SMAD4;NFATC1;RUNX1;IRF1;FOXP3;MECP2
GO:0009968	negative regulation of signal transduction	http://amigo.geneontology.org/amigo/term/GO:0009968	108	7	2.03262	3.44383	0.00298895	0.022322	406;860;4087;4089;4772;9611;27086	ARNTL;NCOR1;SMAD2;SMAD4;NFATC1;FOXP1;RUNX2
GO:0051246	regulation of protein metabolic process	http://amigo.geneontology.org/amigo/term/GO:0051246	139	9	2.61606	3.44029	0.000657945	0.0070539	406;3659;4089;4204;6777;9611;10365;50943;51176	ARNTL;NCOR1;STAT5B;SMAD4;KLF2;LEF1;IRF1;FOXP3;MECP2
GO:0051241	negative regulation of multicellular organismal process	http://amigo.geneontology.org/amigo/term/GO:0051241	186	12	3.50063	3.42796	5.83668e-05	0.000988626	406;861;864;3659;4089;4204;4772;6777;10365;30009;50943;51176	RUNX3;ARNTL;STAT5B;TBX21;SMAD4;NFATC1;KLF2;RUNX1;LEF1;IRF1;FOXP3;MECP2
GO:0001944	vasculature development	http://amigo.geneontology.org/amigo/term/GO:0001944	124	8	2.33375	3.42796	0.00145484	0.0135045	639;861;2113;3726;4204;4772;10365;51176	ETS1;NFATC1;JUNB;KLF2;RUNX1;LEF1;PRDM1;MECP2
GO:0072358	cardiovascular system development	http://amigo.geneontology.org/amigo/term/GO:0072358	124	8	2.33375	3.42796	0.00145484	0.0135045	639;861;2113;3726;4204;4772;10365;51176	ETS1;NFATC1;JUNB;KLF2;RUNX1;LEF1;PRDM1;MECP2
GO:0051093	negative regulation of developmental process	http://amigo.geneontology.org/amigo/term/GO:0051093	187	12	3.51945	3.40963	6.16506e-05	0.00102315	406;861;864;3659;4089;4204;4772;6777;10365;30009;50943;51176	RUNX3;ARNTL;STAT5B;TBX21;SMAD4;NFATC1;KLF2;RUNX1;LEF1;IRF1;FOXP3;MECP2
GO:0010648	negative regulation of cell communication	http://amigo.geneontology.org/amigo/term/GO:0010648	112	7	2.1079	3.32083	0.00368388	0.0257558	406;860;4087;4089;4772;9611;27086	ARNTL;NCOR1;SMAD2;SMAD4;NFATC1;FOXP1;RUNX2
GO:0023057	negative regulation of signaling	http://amigo.geneontology.org/amigo/term/GO:0023057	112	7	2.1079	3.32083	0.00368388	0.0257558	406;860;4087;4089;4772;9611;27086	ARNTL;NCOR1;SMAD2;SMAD4;NFATC1;FOXP1;RUNX2
GO:0006793	phosphorus metabolic process	http://amigo.geneontology.org/amigo/term/GO:0006793	98	6	1.84442	3.25306	0.00823263	0.0495771	864;4087;4089;4204;6777;9611	RUNX3;NCOR1;STAT5B;SMAD2;SMAD4;MECP2
GO:0006796	phosphate-containing compound metabolic process	http://amigo.geneontology.org/amigo/term/GO:0006796	98	6	1.84442	3.25306	0.00823263	0.0495771	864;4087;4089;4204;6777;9611	RUNX3;NCOR1;STAT5B;SMAD2;SMAD4;MECP2
GO:0072359	circulatory system development	http://amigo.geneontology.org/amigo/term/GO:0072359	180	11	3.3877	3.24704	0.000223848	0.0029189	639;861;2113;3726;4087;4089;4204;4772;8932;10365;51176	ETS1;SMAD2;SMAD4;MBD2;NFATC1;JUNB;KLF2;RUNX1;LEF1;PRDM1;MECP2
GO:0071407	cellular response to organic cyclic compound	http://amigo.geneontology.org/amigo/term/GO:0071407	115	7	2.16437	3.2342	0.00428224	0.0293155	406;861;8932;9611;10365;27086;51176	ARNTL;NCOR1;MBD2;KLF2;RUNX1;FOXP1;LEF1
GO:0043412	macromolecule modification	http://amigo.geneontology.org/amigo/term/GO:0043412	181	11	3.40652	3.2291	0.000235476	0.00304635	406;864;2353;4087;4089;4204;6777;8932;9611;50943;51176	RUNX3;ARNTL;FOS;NCOR1;STAT5B;SMAD2;SMAD4;MBD2;LEF1;FOXP3;MECP2
GO:0032879	regulation of localization	http://amigo.geneontology.org/amigo/term/GO:0032879	134	8	2.52196	3.17214	0.00241791	0.0190077	406;2113;4089;4204;9611;27086;50943;51176	ARNTL;ETS1;NCOR1;SMAD4;FOXP1;LEF1;FOXP3;MECP2
GO:0008284	positive regulation of cell proliferation	http://amigo.geneontology.org/amigo/term/GO:0008284	135	8	2.54078	3.14864	0.00253696	0.0198487	860;2113;4089;4204;6777;27086;50943;51176	ETS1;STAT5B;SMAD4;FOXP1;LEF1;RUNX2;FOXP3;MECP2
GO:1901700	response to oxygen-containing compound	http://amigo.geneontology.org/amigo/term/GO:1901700	154	9	2.89837	3.10519	0.00140336	0.0131957	2113;2353;3726;4087;4149;6777;8932;10365;27086	ETS1;MAX;FOS;STAT5B;SMAD2;MBD2;JUNB;KLF2;FOXP1
GO:0001568	blood vessel development	http://amigo.geneontology.org/amigo/term/GO:0001568	120	7	2.25847	3.09944	0.00544235	0.0352039	639;861;2113;3726;4204;10365;51176	ETS1;JUNB;KLF2;RUNX1;LEF1;PRDM1;MECP2
GO:0022603	regulation of anatomical structure morphogenesis	http://amigo.geneontology.org/amigo/term/GO:0022603	121	7	2.27729	3.07383	0.00570062	0.0362991	860;861;2113;4089;4204;10365;27086	ETS1;SMAD4;KLF2;RUNX1;FOXP1;RUNX2;MECP2
GO:0035556	intracellular signal transduction	http://amigo.geneontology.org/amigo/term/GO:0035556	141	8	2.6537	3.01466	0.00335269	0.0246916	406;4087;4089;4772;6775;6777;9611;10538	ARNTL;BATF;NCOR1;STAT5B;SMAD2;SMAD4;NFATC1;STAT4
GO:0006325	chromatin organization	http://amigo.geneontology.org/amigo/term/GO:0006325	129	7	2.42785	2.8832	0.00811679	0.0495758	4089;4204;8932;9611;10320;50943;51176	NCOR1;SMAD4;MBD2;LEF1;IKZF1;FOXP3;MECP2
GO:0006464	cellular protein modification process	http://amigo.geneontology.org/amigo/term/GO:0006464	171	9	3.21832	2.79649	0.00296656	0.022256	406;864;4087;4089;4204;6777;9611;50943;51176	RUNX3;ARNTL;NCOR1;STAT5B;SMAD2;SMAD4;LEF1;FOXP3;MECP2
GO:0036211	protein modification process	http://amigo.geneontology.org/amigo/term/GO:0036211	171	9	3.21832	2.79649	0.00296656	0.022256	406;864;4087;4089;4204;6777;9611;50943;51176	RUNX3;ARNTL;NCOR1;STAT5B;SMAD2;SMAD4;LEF1;FOXP3;MECP2
GO:0000003	reproduction	http://amigo.geneontology.org/amigo/term/GO:0000003	192	10	3.61355	2.76736	0.00174356	0.0151948	406;639;2113;2353;3726;4089;6777;6932;8932;51176	ARNTL;ETS1;FOS;STAT5B;SMAD4;MBD2;JUNB;LEF1;TCF7;PRDM1
GO:0022414	reproductive process	http://amigo.geneontology.org/amigo/term/GO:0022414	192	10	3.61355	2.76736	0.00174356	0.0151948	406;639;2113;2353;3726;4089;6777;6932;8932;51176	ARNTL;ETS1;FOS;STAT5B;SMAD4;MBD2;JUNB;LEF1;TCF7;PRDM1
GO:0033554	cellular response to stress	http://amigo.geneontology.org/amigo/term/GO:0033554	157	8	2.95483	2.70743	0.00656115	0.0408332	406;2113;2353;4149;9611;10365;10538;25988	ARNTL;HINFP;ETS1;MAX;FOS;BATF;NCOR1;KLF2
GO:0043009	chordate embryonic development	http://amigo.geneontology.org/amigo/term/GO:0043009	183	9	3.44417	2.61311	0.00474612	0.0317907	639;860;3726;4087;4089;6932;10365;25988;51176	HINFP;SMAD2;SMAD4;JUNB;KLF2;LEF1;TCF7;RUNX2;PRDM1
GO:0009792	embryo development ending in birth or egg hatching	http://amigo.geneontology.org/amigo/term/GO:0009792	186	9	3.50063	2.57097	0.00530233	0.0344685	639;860;3726;4087;4089;6932;10365;25988;51176	HINFP;SMAD2;SMAD4;JUNB;KLF2;LEF1;TCF7;RUNX2;PRDM1

[truncated: 56 more sheets: CD8alphabeta, Endoderm, Erythroblast, ForeskinFibroblast, GM12878, GM23248, GM23338, H9.derived.NPC, H9ESC, HCT116, HeartLV, HeLaS3, Hepatocyte, HepG2, HMEC, HSC, HSMM, HUVEC, iPSC, iPSC.1 …]
