# Supplementary material for: A computer-guided design tool to increase the efficiency of cellular conversions
Source: Nat Commun. 2021 Mar 12;12:1659. doi: 10.1038/s41467-021-21801-4 (PMC7954801; doi:10.1038/s41467-021-21801-4)
Supplement: Supplementary file 4 — Supplementary Data 2 [file 41467_2021_21801_MOESM4_ESM.xlsx]

## Sheet: ESC
Gold-Standard Network		Inferred Network (IRENE)		Match	Note	Inferred Network GTRD and EnhancerAtlas		Match	Note
Source	Target	Source	Target			Source	Target
NANOG	NANOG	NANOG	NANOG	Yes	In Both			No
NANOG	POU5F1	NANOG	POU5F1	Yes	In Both			No
NANOG	SOX2	NANOG	SOX2	Yes	In Both			No
POU5F1	NANOG	POU5F1	NANOG	Yes	In Both			No
POU5F1	POU5F1	POU5F1	POU5F1	Yes	In Both	POU5F1	POU5F1	Yes	In Both
POU5F1	SOX2	POU5F1	SOX2	Yes	In Both	POU5F1	SOX2	No	In Enh, not in Pro
SOX2	NANOG	SOX2	NANOG	Yes	in Pro, not in Enh			No
SOX2	POU5F1	SOX2	POU5F1	Yes	In Both			No
SOX2	SOX2	SOX2	SOX2	Yes	In Both			No

## Sheet: Hepatocytes
Gold-Standard Network		Inferred Network (IRENE)		Match	Literature Reference		Note	Inferred Network GTRD and EnhancerAtlas		Match	Note
Source	Target	Source	Target				In Both	Source	Target
ONECUT1	HNF4A	ONECUT1	HNF4A	Yes			In Both			No
ONECUT1	ONECUT1	ONECUT1	ONECUT1	Yes			In Pro, not in Enh			No
FOXA2	FOXA2	FOXA2	FOXA2	Yes			In Both	FOXA2	FOXA2	Yes	In Both
HNF4A	FOXA2	HNF4A	FOXA2	Yes			In Both	HNF4A	FOXA2	Yes	In Both
HNF4A	HNF1A	HNF4A	HNF1A	Yes			In Both	HNF4A	HNF1A	Yes	In Pro, not in Enh
HNF4A	HNF4A	HNF4A	HNF4A	Yes			In Both	HNF4A	HNF4A	Yes	In Both
HNF1A	HNF1A	HNF1A	HNF1A	Yes			In Both	HNF1A	HNF1A	Yes	In Pro, not in Enh
HNF1A	HNF4A	HNF1A	HNF4A	Yes			In Both	HNF1A	HNF4A	Yes	In Pro, not in Enh
CREB1	CREB1	HNF1A	ONECUT1	No	PMC2651797	RNAi knockdown experiments. See Figure 5.	In Both			No
CREB1	FOXA2	HNF1A	FOXA2	No	PMC2651797	RNAi knockdown experiments. See Figure 5.	In Both	HNF1A	FOXA2	Yes	In Pro, not in Enh
USF1	ONECUT1	FOXA2	HNF1A	No	PMC2651797	RNAi knockdown experiments. See Figure 5.	In Both	FOXA2	HNF1A	Yes	In Pro, not in Enh
HNF4A	USF1	FOXA2	HNF4A	No	PMC2504304	The knockdown of Foxa2 resulted in significant decrease in expression of six of the nine targets (Alb, HNF4a, HNF6, Hes1, Fgf1, Vtn) and an increase in expression of one—HNF1b	In Both	FOXA2	HNF4A	Yes	In Both
ONECUT1	FOXA2	ONECUT1	FOXA2	No			In Enh, not in Pro			No

## Sheet: HepG2
Gold-Standard Network		Inferred Network (IRENE)		Match	Note	Inferred Network GTRD and EnhancerAtlas		Match	Note
Source	Target	Source	Target			Source	Target
HNF4A	CEBPB	HNF4A	CEBPB	Yes	In Both	HNF4A	CEBPB	Yes	In Both
HNF4A	FOXA1	HNF4A	FOXA1	Yes	In Both	HNF4A	FOXA1	Yes	In Both
HNF4A	FOXA2	HNF4A	FOXA2	Yes	In Both	HNF4A	FOXA2	Yes	In Both
HNF4A	HNF4A	HNF4A	HNF4A	Yes	In Both	HNF4A	HNF4A	Yes	In Both
FOXA2	CEBPB	FOXA2	CEBPB	Yes	In Both	FOXA2	CEBPB	Yes	In Pro, not in Enh
FOXA2	FOXA1	FOXA2	FOXA1	Yes	In Both	FOXA2	FOXA1	Yes	In Both
FOXA2	FOXA2	FOXA2	FOXA2	Yes	In Both	FOXA2	FOXA2	Yes	In Both
FOXA2	HNF4A	FOXA2	HNF4A	Yes	In Both	FOXA2	HNF4A	Yes	In Both
FOXA1	CEBPB	FOXA1	CEBPB	Yes	In Both	FOXA1	CEBPB	Yes	In Both
FOXA1	FOXA1	FOXA1	FOXA1	Yes	In Both	FOXA1	FOXA1	Yes	In Both
FOXA1	FOXA2	FOXA1	FOXA2	Yes	In Both	FOXA1	FOXA2	Yes	In Pro, not in Enh
FOXA1	HNF4A	FOXA1	HNF4A	Yes	In Both	FOXA1	HNF4A	Yes	In Both
CEBPB	CEBPB	CEBPB	CEBPB	Yes	In Both	CEBPB	CEBPB	Yes	In Pro, not in Enh
CEBPB	FOXA1	CEBPB	FOXA1	Yes	In Both	CEBPB	FOXA1	Yes	In Both
CEBPB	FOXA2	CEBPB	FOXA2	Yes	In Both	CEBPB	FOXA2	Yes	In Pro, not in Enh
CEBPB	HNF4A	CEBPB	HNF4A	Yes	In Both	CEBPB	HNF4A	Yes	In Both

## Sheet: MCF7
Gold-Standard Network		Inferred Network (IRENE)		Match	Note	Inferred Network GTRD and EnhancerAtlas		Match	Note
Source	Target	Source	Target			Source	Target
ESR1	ESR1	ESR1	ESR1	Yes	In Both	ESR1	ESR1	Yes	In Both
ESR1	FOXA1	ESR1	FOXA1	Yes	In Both	ESR1	FOXA1	Yes	In Both
FOXA1	ESR1	FOXA1	ESR1	Yes	In Both	FOXA1	ESR1	Yes	In Both
FOXA1	FOXA1	FOXA1	FOXA1	Yes	In Both	FOXA1	FOXA1	Yes	In Both
ESR1	FOSL2			No	FOSL2 not in network			No
ESR1	JUND			No	JUND not in network			No
FOSL2	ESR1			No	FOSL2 not in network			No
FOSL2	FOSL2			No	FOSL2 not in network			No
FOSL2	FOXA1			No	FOSL2 not in network			No
FOSL2	JUND			No	FOSL2 not in network			No
JUND	ESR1			No	JUND not in network			No
JUND	FOSL2			No	JUND not in network			No
JUND	FOXA1			No	JUND not in network			No
