# Supplementary material for: A computer-guided design tool to increase the efficiency of cellular conversions
Source: Nat Commun. 2021 Mar 12;12:1659. doi: 10.1038/s41467-021-21801-4 (PMC7954801; doi:10.1038/s41467-021-21801-4)
Supplement: Supplementary file 5 — Supplementary Data 3 [file 41467_2021_21801_MOESM5_ESM.xlsx]

## Sheet: Table_S2_GSM_IDs_Recount
geo_accession
GSM417715
GSM417716
GSM453868
GSM453869
GSM485364
GSM485365
GSM485366
GSM485367
GSM485368
GSM485369
GSM485370
GSM485371
GSM485372
GSM485373
GSM485374
GSM485375
GSM485376
GSM485377
GSM485378
GSM485379
GSM485380
GSM485381
GSM485382
GSM485383
GSM485384
GSM485385
GSM485386
GSM485387
GSM485388
GSM485389
GSM485390
GSM485391
GSM485392
GSM485393
GSM485394
GSM485395
GSM485396
GSM485397
GSM485398
GSM485399
GSM485400
GSM485401
GSM485402
GSM485403
GSM485404
GSM485405
GSM485406
GSM485407
GSM485408
GSM485410
GSM485411
GSM485412
GSM485413
GSM485414
GSM485415
GSM485416
GSM485417
GSM485418
GSM485419
GSM485420
GSM485421
GSM485422
GSM485423
GSM485424
GSM485425
GSM485426
GSM485427
GSM485428
GSM485429
GSM485430
GSM485431
GSM485432
GSM485433
GSM485434
GSM485435
GSM485436
GSM485437
GSM485438
GSM485439
GSM485440
GSM485441
GSM485442
GSM485443
GSM485444
GSM485445
GSM485446
GSM485447
GSM485448
GSM485449
GSM485450
GSM485451
GSM485452
GSM485453
GSM485454
GSM485455
GSM485456
GSM485457
GSM485458
GSM485459
GSM485460
GSM485461
GSM485462
GSM485463
GSM485464
GSM485465
GSM485466
GSM485467
GSM485468
GSM485469
GSM485470
GSM485471
GSM485472
GSM485473
GSM485474
GSM485475
GSM485476
GSM485477
GSM485478
GSM485479
GSM485480
GSM485481
GSM485482
GSM485483
GSM485484
GSM485485
GSM485486
GSM485487
GSM485488
GSM485489
GSM485490
GSM485491
GSM485492
GSM485493
GSM485494
GSM485495
GSM485496
GSM485497
GSM485498
GSM485499
GSM485500
GSM485501
GSM485502
GSM485503
GSM485504
GSM485505
GSM485506
GSM485507
GSM485508
GSM485509
GSM485510
GSM485511
GSM485512
GSM485513
GSM485514
GSM485515
GSM485516
GSM485517
GSM485518
GSM485519
GSM485520
GSM485521
GSM485522
GSM485523
GSM485524
GSM432598
GSM432600
GSM432601
GSM432602
GSM432603
GSM432604
GSM432605
GSM432606
GSM432607
GSM432608
GSM432609
GSM424320
GSM424321
GSM424322
GSM424323
GSM424324
GSM424325
GSM424326
GSM424327
GSM424328
GSM424329
GSM424330
GSM424331
GSM424332
GSM424333
GSM424334
GSM424335
GSM424336
GSM424337
GSM424338
GSM424339
GSM424340
GSM424341
GSM424342
GSM424343
GSM424344
GSM424345
GSM424346
GSM424347
GSM424348
GSM424349
GSM424350
GSM424351
GSM424352
GSM424353
GSM424354
GSM424355
GSM424356
GSM424357
GSM424358
GSM424359
GSM424360
GSM480870
GSM480871
GSM480872
GSM480873
GSM517435
GSM517437
GSM517438
GSM517439
GSM517441
GSM517442
GSM501716
GSM484893
GSM484894
GSM484895
GSM484896
GSM484897
GSM484898
GSM484899
GSM484900
GSM484901
GSM484902
GSM484903
GSM484904
GSM484905
GSM484906
GSM494809
GSM494810
GSM530678
GSM475204
GSM475205
GSM475206
GSM475207
GSM475208
GSM475209
GSM546438
GSM546439
GSM546440
GSM546441
GSM546442
GSM546443
GSM546444
GSM563061
GSM574244
GSM597207
GSM597208
GSM597209
GSM597210
GSM597211
GSM601403
GSM601404
GSM601405
GSM601406
GSM601407
GSM601408
GSM602557
GSM602559
GSM602561
GSM602563
GSM602565
GSM602567
GSM602569
GSM602571
GSM602573
GSM602575
GSM602577
GSM602579
GSM602581
GSM602583
GSM602585
GSM602587
GSM602589
GSM602591
GSM602593
GSM602595
GSM614544
GSM614545
GSM651905
GSM651906
GSM651907
GSM651908
GSM1241350
GSM1241351
GSM1241352
GSM1241353
GSM1241354
GSM1241355
GSM1241356
GSM1241357
GSM1241358
GSM1241359
GSM1241360
GSM1241361
GSM1241362
GSM1241363
GSM1241364
GSM1241365
GSM1241366
GSM1241367
GSM1241368
GSM1241369
GSM1241370
GSM1241371
GSM1241372
GSM1241373
GSM1241374
GSM1241375
GSM1241376
GSM1241377
GSM1241378
GSM1241379
GSM1241380
GSM1241381
GSM1241382
GSM1241383
GSM1241384
GSM1241385
GSM1241386
GSM1241387
GSM1243306
GSM1243307
GSM1243308
GSM1243309
GSM1242494
GSM1242495
GSM1242496
GSM1242497
GSM1242498
GSM1242499
GSM1242500
GSM1242501
GSM1242502
GSM1242503
GSM1242510
GSM1245898
GSM1245899
GSM1245900
GSM1245901
GSM1246806
GSM1246807
GSM1246808
GSM1246809
GSM1246810
GSM1246811
GSM1246812
GSM1246813
GSM1246814
GSM1246815
GSM1246816
GSM1246817
GSM1246818
GSM1246819
GSM1246820
GSM1246821
GSM1246822
GSM1246823
GSM1246824
GSM1246825
GSM1254205
GSM1259263
GSM1259264
GSM1260479
GSM1260481
GSM1260483
GSM1260485
GSM1260487
GSM1260489
GSM1260491
GSM1260493
GSM1260495
GSM1260497
GSM1260499
GSM1260501
GSM1260503
GSM1260505
GSM1260507
GSM1260509
GSM1260511
GSM1260513
GSM1260515
GSM1260517
GSM1260519
GSM1260521
GSM1260523
GSM1260525
GSM1260527
GSM1260529
GSM1260531
GSM1260533
GSM1260535
GSM1260537
GSM1260539
GSM1260541
GSM1260543
GSM1260545
GSM1260547
GSM1260549
GSM1260551
GSM1260553
GSM1260555
GSM1260557
GSM1260559
GSM1260561
GSM1260563
GSM1260565
GSM1260567
GSM1260569
GSM1260571
GSM1260573
GSM1260575
GSM1260577
GSM1260579
GSM1260581
GSM1260583
GSM1260585
GSM1335668
GSM1335670
GSM1335672
GSM1335674
GSM1335676
GSM1335678
GSM1335680
GSM1335682
GSM1335684
GSM1335686
GSM1335688
GSM1335690
GSM1335692
GSM1335694
GSM1335696
GSM1335698
GSM1335702
GSM1335704
GSM1335706
GSM1335708
GSM1335710
GSM1335712
GSM1335714
GSM1335716
GSM1335718
GSM1335720
GSM1335722
GSM1335724
GSM1335726
GSM1335728
GSM1335730
GSM1335732
GSM1335734
GSM1335736
GSM1335738
GSM1335740
GSM1335742
GSM1335744
GSM1335746
GSM1335748
GSM1335750
GSM1335752
GSM1335754
GSM1335756
GSM1261033
GSM1261034
GSM1261035
GSM1261651
GSM1261652
GSM1261653
GSM1261654
GSM1266739
GSM1266740
GSM1266741
GSM1266742
GSM1266743
GSM1266744
GSM1266745
GSM1266746
GSM1255335
GSM1255336
GSM1273487
GSM1273488
GSM1273672
GSM1273673
GSM1273674
GSM1273675
GSM1273676
GSM1273677
GSM1277968
GSM1277969
GSM1277970
GSM1277971
GSM1277972
GSM1277973
GSM1277974
GSM1277975
GSM1277976
GSM1278007
GSM1278330
GSM1278331
GSM1279702
GSM1279703
GSM1279746
GSM1279747
GSM1279748
GSM1282320
GSM1282321
GSM1282322
GSM1282323
GSM1282324
GSM1282325
GSM1282326
GSM1282327
GSM1282328
GSM1282329
GSM1282330
GSM1378014
GSM1378015
GSM1378016
GSM1378017
GSM1378018
GSM1378019
GSM1378021
GSM1378022
GSM1378023
GSM1378024
GSM1378025
GSM1378026
GSM1282850
GSM1289096
GSM1289414
GSM1289415
GSM1290216
GSM1290218
GSM1290015
GSM1290016
GSM1290017
GSM1290018
GSM1293558
GSM1293559
GSM1293560
GSM1293561
GSM1293562
GSM1293563
GSM1293564
GSM1293565
GSM1293566
GSM1293567
GSM1293568
GSM1293569
GSM1293570
GSM1293571
GSM1293572
GSM1293573
GSM1293574
GSM1293575
GSM1293576
GSM1293577
GSM1293578
GSM1293579
GSM1293580
GSM1293581
GSM1293741
GSM1293742
GSM1293743
GSM1293744
GSM1293745
GSM1293746
GSM1293747
GSM1293748
GSM1293749
GSM1293750
GSM1294387
GSM1294388
GSM1294389
GSM1294390
GSM1294391
GSM1294392
GSM1294393
GSM1294394
GSM1294395
GSM1294396
GSM1294397
GSM1294398
GSM1295103
GSM1295104
GSM1295105
GSM1296624
GSM1296629
GSM1297576
GSM1297577
GSM1297578
GSM1297579
GSM1297580
GSM1297581
GSM1297582
GSM1297583
GSM1297584
GSM1297585
GSM1297586
GSM1297587
GSM1297588
GSM1297589
GSM1297590
GSM1297506
GSM1297507
GSM1297508
GSM1298379
GSM1298380
GSM1298381
GSM1302027
GSM1302028
GSM1302029
GSM1302030
GSM1302031
GSM1302032
GSM1304777
GSM1304778
GSM1304779
GSM1304780
GSM1304781
GSM1304782
GSM1304783
GSM1304784
GSM1304785
GSM1304786
GSM1304787
GSM1304788
GSM1304789
GSM1304790
GSM1304791
GSM1306652
GSM1306653
GSM1306654
GSM1306655
GSM1306656
GSM1306657
GSM1306659
GSM1306651
GSM1093229
GSM1093230
GSM1093231
GSM1093232
GSM1093233
GSM1093234
GSM1093235
GSM1093236
GSM1093237
GSM1093238
GSM1312705
GSM1312706
GSM1312707
GSM1312708
GSM1312709
GSM1312710
GSM1312711
GSM1312712
GSM1312713
GSM1312714
GSM1312715
GSM1312716
GSM1312717
GSM1312718
GSM1312719
GSM1312720
GSM1312721
GSM1312722
GSM1312723
GSM1312724
GSM1312725
GSM1312726
GSM1312727
GSM1312728
GSM1312729
GSM1312730
GSM1312731
GSM1312732
GSM1312733
GSM1312734
GSM1312735
GSM1312736
GSM1312737
GSM1312738
GSM1312739
GSM1312740
GSM1312741
GSM1312742
GSM1312743
GSM1312744
GSM1312745
GSM1312746
GSM1312747
GSM1312748
GSM1312749
GSM1313402
GSM1313403
GSM1314181
GSM1314182
GSM1314482
GSM1314483
GSM1314708
GSM1314709
GSM1314710
GSM1314711
GSM1314712
GSM1314713
GSM1314714
GSM1314715
GSM1314716
GSM1314717
GSM1314718
GSM1314719
GSM1315608
GSM1315621
GSM1315625
GSM1315635
GSM1315639
GSM1315644
GSM1315645
GSM1315646
GSM1315647
GSM1315649
GSM1315651
GSM1315652
GSM1315653
GSM1315654
GSM1315655
GSM1315656
GSM1315658
GSM1315659
GSM1315660
GSM1315663
GSM1315664
GSM1315665
GSM1315668
GSM1315669
GSM1315675
GSM1315676
GSM1315677
GSM1315680
GSM1315681
GSM1315682
GSM1315683
GSM1315684
GSM1315691
GSM1315704
GSM1315705
GSM1315707
GSM1315708
GSM1315709
GSM1315710
GSM1315711
GSM1315712
GSM1315713
GSM1315714
GSM1315715
GSM1315716
GSM1315717
GSM1315718
GSM1315719
GSM1315720
GSM1315721
GSM1315722
GSM1315723
GSM1315724
GSM1315725
GSM1315726
GSM1315727
GSM1315728
GSM1315729
GSM1315730
GSM1315731
GSM1315732
GSM1315733
GSM1315734
GSM1315735
GSM1315736
GSM1315738
GSM1315739
GSM1315745
GSM1315751
GSM1315767
GSM1315768
GSM1315772
GSM1315774
GSM1315779
GSM1315780
GSM1315781
GSM1315782
GSM1315783
GSM1315784
GSM1315785
GSM1315786
GSM1317868
GSM1317869
GSM1317870
GSM1317871
GSM1317872
GSM1317873
GSM1317874
GSM1317875
GSM1317876
GSM1317877
GSM1319846
GSM1319847
GSM1319848
GSM1319849
GSM1319850
GSM1319851
GSM1319852
GSM1319853
GSM1323528
GSM1323529
GSM1323530
GSM1323531
GSM1325496
GSM1325497
GSM1326407
GSM1326408
GSM1326409
GSM1326410
GSM1326411
GSM1326412
GSM1326569
GSM1326570
GSM1326571
GSM1326572
GSM1326573
GSM1326574
GSM1326575
GSM1326576
GSM1326577
GSM1326578
GSM1326579
GSM1326580
GSM1327170
GSM1327171
GSM1327339
GSM1327340
GSM1327341
GSM1327342
GSM1327343
GSM1327344
GSM1327874
GSM1327875
GSM1327876
GSM1327877
GSM1322274
GSM1328790
GSM1328792
GSM1328794
GSM1328796
GSM1332750
GSM1332751
GSM1333067
GSM1333068
GSM1333069
GSM1333110
GSM1333111
GSM1333112
GSM1333113
GSM1333378
GSM1333379
GSM1333380
GSM1333381
GSM1333382
GSM1333383
GSM1333384
GSM1333385
GSM1333386
GSM1333387
GSM1333388
GSM1333389
GSM1333390
GSM1333391
GSM1333392
GSM1333393
GSM1333394
GSM1333395
GSM1333396
GSM1333397
GSM1333398
GSM1333399
GSM1333400
GSM1333401
GSM1333402
GSM1333403
GSM1333404
GSM1333405
GSM1333406
GSM1333407
GSM1333408
GSM1334287
GSM1334288
GSM1334289
GSM1334293
GSM1334294
GSM1334295
GSM1334330
GSM1334331
GSM1308994
GSM1338133
GSM1338134
GSM1338135
GSM1338136
GSM1338137
GSM1338138
GSM1338139
GSM1338140
GSM1338141
GSM1338142
GSM1338759
GSM1338760
GSM1338764
GSM1338768
GSM1345809
GSM1345810
GSM1345811
GSM1345812
GSM1345813
GSM1345814
GSM1345815
GSM1345816
GSM1345817
GSM1345818
GSM1345819
GSM1345820
GSM1345821
GSM1345822
GSM1345823
GSM1345824
GSM1345826
GSM1348980
GSM1348981
GSM1348982
GSM1348983
GSM1354448
GSM1354449
GSM1354450
GSM1354451
GSM1354452
GSM1354453
GSM1354454
GSM1354455
GSM1354456
GSM1354457
GSM1354458
GSM1354459
GSM1354460
GSM1354461
GSM1354462
GSM1354463
GSM1354464
GSM1354465
GSM1354466
GSM1354841
GSM1354843
GSM1354845
GSM1354847
GSM1354849
GSM1354852
GSM1354853
GSM1354855
GSM1354857
GSM1357994
GSM1357995
GSM1357996
GSM1357997
GSM1357998
GSM1358004
GSM1359512
GSM1359514
GSM1361091
GSM1361093
GSM1361095
GSM1361097
GSM1361099
GSM1361101
GSM1361974
GSM1361975
GSM1361976
GSM1361977
GSM1361978
GSM1361979
GSM1361980
GSM1361981
GSM1361982
GSM1361983
GSM1361984
GSM1361985
GSM1361986
GSM1361987
GSM1361988
GSM1361989
GSM1361990
GSM1361991
GSM1361992
GSM1361993
GSM1361994
GSM1361995
GSM1361996
GSM1361997
GSM1361998
GSM1361999
GSM1362000
GSM1362001
GSM1362002
GSM1362003
GSM1362004
GSM1362005
GSM1362006
GSM1362007
GSM1362008
GSM1362009
GSM1362010
GSM1362011
GSM1362012
GSM1362013
GSM1362014
GSM1362015
GSM1362016
GSM1362017
GSM1362018
GSM1362019
GSM1362020
GSM1362021
GSM1362022
GSM1362023
GSM1362024
GSM1362025
GSM1362026
GSM1362027
GSM1362028
GSM1362029
GSM1362030
GSM1362031
GSM1362032
GSM1362033
GSM1362034
GSM1362035
GSM1362036
GSM1362037
GSM1362038
GSM1362039
GSM1362040
GSM1362041
GSM1362042
GSM1362043
GSM1362044
GSM1362045
GSM1362046
GSM1362047
GSM1362048
GSM1362049
GSM1362050
GSM1362051
GSM1362052
GSM1362053
GSM1362054
GSM1362055
GSM1362056
GSM1362057
GSM1362058
GSM1362059
GSM1362060
GSM1362061
GSM1362062
GSM1362063
GSM1362064
GSM1362065
GSM1362066
GSM1362067
GSM1362068
GSM1362069
GSM1362070
GSM1362071
GSM1362072
GSM1362073
GSM1362074
GSM1362075
GSM1362076
GSM1362077
GSM1362078
GSM1362079
GSM1362080
GSM1362081
GSM1362082
GSM1362083
GSM1362084
GSM1362085
GSM1362086
GSM1362087
GSM1362088
GSM1362089
GSM1362090
GSM1362091
GSM1362092
GSM1362093
GSM1362094
GSM1362095
GSM1362096
GSM1362097
GSM1362098
GSM1362099
GSM1362100
GSM1362101
GSM1362102
GSM1362103
GSM1362104
GSM1362105
GSM1362106
GSM1362107
GSM1362108
GSM1362109
GSM1362110
GSM1362111
GSM1362112
GSM1362113
GSM1156797
GSM1156798
GSM1156799
GSM1156800
GSM1156801
GSM1156802
GSM1156803
GSM1156804
GSM1156805
GSM1156806
GSM1156807
GSM1156808
GSM1156809
GSM1156810
GSM1156811
GSM1156812
GSM1156813
GSM1156814
GSM1156815
GSM1156816
GSM1156817
GSM1156818
GSM1156819
GSM1156820
GSM1156821
GSM1156822
GSM1156823
GSM1156824
GSM1156825
GSM1156826
GSM1156827
GSM1156828
GSM1156829
GSM1156830
GSM1156831
GSM1156832
GSM1156834
GSM1156835
GSM1156836
GSM1156837
GSM1156838
GSM1156839
GSM1156840
GSM1156841
GSM1156842
GSM1156843
GSM1156844
GSM1156845
GSM1156846
GSM1156847
GSM1156848
GSM1156849
GSM1156850
GSM1156851
GSM1156852
GSM1156853
GSM1156854
GSM1156855
GSM1156856
GSM1156857
GSM1156858
GSM1156859
GSM1156860
GSM1156861
GSM1156862
GSM1156863
GSM1156864
GSM1156865
GSM1156866
GSM1156867
GSM1156868
GSM1156869
GSM1156870
GSM1156871
GSM1156872
GSM1156873
GSM1156874
GSM1156875
GSM1156876
GSM1156877
GSM1156878
GSM1156879
GSM1156880
GSM1156881
GSM1156882
GSM1156883
GSM1156884
GSM1156885
GSM1156886
GSM1156887
GSM1156888
GSM1156889
GSM1156890
GSM1156891
GSM1156892
GSM1156893
GSM1156894
GSM1156895
GSM1156896
GSM1156897
GSM1156898
GSM1156899
GSM1156900
GSM1156901
GSM1156902
GSM1156903
GSM1156904
GSM1156905
GSM1156906
GSM1156907
GSM1156908
GSM1156909
GSM1156910
GSM1156911
GSM1156912
GSM1156913
GSM1156914
GSM1156915
GSM1156916
GSM1156917
GSM1156918
GSM1156919
GSM1156920
GSM1156921
GSM1156922
GSM1156923
GSM1156924
GSM1156925
GSM1156926
GSM1156927
GSM1156928
GSM1156929
GSM1156930
GSM1156931
GSM1156932
GSM1156933
GSM1156934
GSM1156935
GSM1156936
GSM1156937
GSM1156938
GSM1156939
GSM1156940
GSM1156941
GSM1156942
GSM1156943
GSM1156944
GSM1156945
GSM1156946
GSM1156947
GSM1156948
GSM1156949
GSM1156950
GSM1156951
GSM1156952
GSM1156953
GSM1156954
GSM1156955
GSM1156956
GSM1156957
GSM1156958
GSM1156959
GSM1156960
GSM1156961
GSM1156962
GSM1156963
GSM1156964
GSM1156965
GSM1156966
GSM1156967
GSM1156968
GSM1156969
GSM1156970
GSM1156971
GSM1156972
GSM1156973
GSM1156974
GSM1156975
GSM1156976
GSM1156977
GSM1156978
GSM1156979
GSM1156980
GSM1156981
GSM1156982
GSM1156983
GSM1156984
GSM1156985
GSM1156986
GSM1156987
GSM1156988
GSM1156989
GSM1156990
GSM1156991
GSM1156992
GSM1156993
GSM1156994
GSM1156995
GSM1156996
GSM1156997
GSM1156998
GSM1156999
GSM1157000
GSM1157001
GSM1157002
GSM1157003
GSM1157004
GSM1157005
GSM1157006
GSM1157007
GSM1157008
GSM1157009
GSM1157010
GSM1157011
GSM1157012
GSM1157013
GSM1157014
GSM1157015
GSM1157016
GSM1157017
GSM1157018
GSM1157019
GSM1157020
GSM1157021
GSM1157022
GSM1157023
GSM1157024
GSM1157025
GSM1157026
GSM1157027
GSM1157028
GSM1157029
GSM1157030
GSM1157031
GSM1157032
GSM1157033
GSM1157034
GSM1157035
GSM1157036
GSM1157037
GSM1157038
GSM1157039
GSM1157040
GSM1157041
GSM1157042
GSM1157043
GSM1157044
GSM1157045
GSM1157046
GSM1157047
GSM1157048
GSM1157049
GSM1157050
GSM1157051
GSM1157052
GSM1157053
GSM1157054
GSM1157055
GSM1157056
GSM1157057
GSM1157058
GSM1157059
GSM1157060
GSM1157061
GSM1157062
GSM1157063
GSM1157064
GSM1157065
GSM1157066
GSM1157067
GSM1157068
GSM1157069
GSM1157070
GSM1157071
GSM1157072
GSM1157073
GSM1157074
GSM1157075
GSM1157076
GSM1157077
GSM1157078
GSM1157079
GSM1157080
GSM1157081
GSM1157082
GSM1157083
GSM1157084
GSM1157085
GSM1157086
GSM1157087
GSM1157088
GSM1157089
GSM1157090
GSM1157091
GSM1157092
GSM1157093
GSM1157094
GSM1157095
GSM1157096
GSM1157097
GSM1157098
GSM1157099
GSM1157100
GSM1157101
GSM1157102
GSM1157103
GSM1157104
GSM1157105
GSM1157106
GSM1157107
GSM1157108
GSM1157109
GSM1157110
GSM1157111
GSM1157112
GSM1157113
GSM1157114
GSM1157115
GSM1157116
GSM1157181
GSM1157182
GSM1157183
GSM1157184
GSM1157185
GSM1157186
GSM1157187
GSM1157188
GSM1157189
GSM1157190
GSM1157191
GSM1157192
GSM1157193
GSM1157194
GSM1157195
GSM1157196
GSM1157197
GSM1157198
GSM1157199
GSM1157200
GSM1157201
GSM1157202
GSM1157203
GSM1157204
GSM1157205
GSM1157206
GSM1157207
GSM1157208
GSM1157209
GSM1157210
GSM1157211
GSM1157212
GSM1157213
GSM1157214
GSM1157215
GSM1157216
GSM1157217
GSM1157218
GSM1157219
GSM1157220
GSM1157221
GSM1157222
GSM1157223
GSM1157224
GSM1157225
GSM1157226
GSM1157227
GSM1157228
GSM1157229
GSM1157230
GSM1157231
GSM1157232
GSM1157233
GSM1157234
GSM1157235
GSM1157236
GSM1157237
GSM1157238
GSM1157239
GSM1157240
GSM1157241
GSM1157242
GSM1157243
GSM1157244
GSM1157245
GSM1157246
GSM1157247
GSM1157248
GSM1157249
GSM1157250
GSM1157251
GSM1157252
GSM1157253
GSM1157254
GSM1157255
GSM1157256
GSM1157257
GSM1157258
GSM1157259
GSM1157260
GSM1157261
GSM1157262
GSM1157263
GSM1157264
GSM1157265
GSM1157266
GSM1157267
GSM1157268
GSM1157269
GSM1157270
GSM1157271
GSM1157272
GSM1157273
GSM1157274
GSM1157275
GSM1157276
GSM1157277
GSM1157278
GSM1157279
GSM1157280
GSM1157281
GSM1157282
GSM1157283
GSM1157284
GSM1157285
GSM1157286
GSM1157287
GSM1157288
GSM1157289
GSM1157290
GSM1157291
GSM1157292
GSM1157293
GSM1157294
GSM1157295
GSM1157296
GSM1157297
GSM1157298
GSM1157299
GSM1157300
GSM1157301
GSM1157302
GSM1157303
GSM1157304
GSM1157305
GSM1157306
GSM1157307
GSM1157308
GSM1157309
GSM1157310
GSM1157311
GSM1157312
GSM1157313
GSM1157314
GSM1157315
GSM1157316
GSM1157317
GSM1157319
GSM1157320
GSM1157321
GSM1157322
GSM1157323
GSM1157324
GSM1157325
GSM1157326
GSM1157327
GSM1157328
GSM1157329
GSM1157330
GSM1157331
GSM1157332
GSM1157333
GSM1157334
GSM1157335
GSM1157336
GSM1157337
GSM1157338
GSM1157339
GSM1157340
GSM1157341
GSM1157342
GSM1157343
GSM1157344
GSM1157345
GSM1157346
GSM1157347
GSM1157348
GSM1157349
GSM1157350
GSM1157351
GSM1157352
GSM1157353
GSM1157354
GSM1157355
GSM1157356
GSM1157357
GSM1157358
GSM1157359
GSM1157360
GSM1157361
GSM1157362
GSM1157363
GSM1157364
GSM1157365
GSM1157366
GSM1157367
GSM1157368
GSM1157369
GSM1157370
GSM1157371
GSM1157372
GSM1157373
GSM1157374
GSM1157375
GSM1157376
GSM1157377
GSM1157378
GSM1157379
GSM1157380
GSM1157381
GSM1157382
GSM1157383
GSM1157384
GSM1157385
GSM1157386
GSM1157387
GSM1157388
GSM1157389
GSM1157390
GSM1157391
GSM1157392
GSM1157393
GSM1157394
GSM1157395
GSM1157396
GSM1157397
GSM1157398
GSM1157399
GSM1157400
GSM1157401
GSM1157402
GSM1157403
GSM1157404
GSM1157405
GSM1157406
GSM1157407
GSM1157408
GSM1157409
GSM1157410
GSM1157411
GSM1157412
GSM1157413
GSM1157414
GSM1157415
GSM1157416
GSM1157417
GSM1157418
GSM1157419
GSM1157420
GSM1157421
GSM1157422
GSM1157423
GSM1157424
GSM1157425
GSM1157426
GSM1157427
GSM1157428
GSM1157429
GSM1157430
GSM1157431
GSM1157432
GSM1157433
GSM1157434
GSM1157435
GSM1157436
GSM1157437
GSM1157438
GSM1157439
GSM1157440
GSM1157441
GSM1157442
GSM1157443
GSM1157444
GSM1157445
GSM1157446
GSM1157447
GSM1157448
GSM1157449
GSM1157450
GSM1157451
GSM1157452
GSM1157453
GSM1157454
GSM1157455
GSM1157456
GSM1157457
GSM1157458
GSM1157459
GSM1157460
GSM1157461
GSM1157462
GSM1157463
GSM1157464
GSM1157465
GSM1157466
GSM1157467
GSM1157468
GSM1157469
GSM1157470
GSM1157471
GSM1157472
GSM1157473
GSM1157474
GSM1157475
GSM1157476
GSM1157477
GSM1157478
GSM1157479
GSM1157480
GSM1157541
GSM1157542
GSM1157543
GSM1157544
GSM1157545
GSM1157546
GSM1157547
GSM1157548
GSM1157549
GSM1157550
GSM1157551
GSM1157552
GSM1157553
GSM1157554
GSM1157555
GSM1157556
GSM1157557
GSM1157558
GSM1157559
GSM1157560
GSM1157561
GSM1157562
GSM1157563
GSM1157564
GSM1157565
GSM1157566
GSM1157567
GSM1157568
GSM1157569
GSM1157570
GSM1157571
GSM1157572
GSM1157573
GSM1157574
GSM1157575
GSM1157576
GSM1157577
GSM1157578
GSM1157579
GSM1157580
GSM1157581
GSM1157582
GSM1157584
GSM1157585
GSM1157586
GSM1157587
GSM1157588
GSM1157589
GSM1157590
GSM1157591
GSM1157592
GSM1157593
GSM1157594
GSM1157595
GSM1157596
GSM1157597
GSM1157598
GSM1157599
GSM1157600
GSM1157601
GSM1157602
GSM1157603
GSM1157604
GSM1157605
GSM1157606
GSM1157607
GSM1157608
GSM1157609
GSM1157610
GSM1157611
GSM1157612
GSM1157613
GSM1157614
GSM1157615
GSM1157616
GSM1157617
GSM1157618
GSM1157619
GSM1157620
GSM1157621
GSM1157622
GSM1157623
GSM1157624
GSM1157625
GSM1157626
GSM1157627
GSM1157628
GSM1157629
GSM1157630
GSM1157631
GSM1157632
GSM1157633
GSM1157634
GSM1157635
GSM1157636
GSM1157637
GSM1157638
GSM1157639
GSM1157641
GSM1157642
GSM1157643
GSM1157644
GSM1157645
GSM1157646
GSM1157647
GSM1157648
GSM1157649
GSM1157650
GSM1157651
GSM1157652
GSM1157653
GSM1157654
GSM1157655
GSM1157656
GSM1157657
GSM1157658
GSM1157659
GSM1157660
GSM1157661
GSM1157662
GSM1157663
GSM1157664
GSM1157665
GSM1157666
GSM1157667
GSM1157668
GSM1157669
GSM1157670
GSM1157671
GSM1157672
GSM1157673
GSM1157674
GSM1157675
GSM1157676
GSM1157677
GSM1157678
GSM1157679
GSM1157680
GSM1157681
GSM1157682
GSM1157683
GSM1157684
GSM1157685
GSM1157686
GSM1157687
GSM1157688
GSM1157689
GSM1157690
GSM1157691
GSM1157692
GSM1157693
GSM1157694
GSM1157695
GSM1157696
GSM1157697
GSM1157698
GSM1157699
GSM1157700
GSM1157701
GSM1157702
GSM1157703
GSM1157704
GSM1157705
GSM1157706
GSM1157707
GSM1157708
GSM1157709
GSM1157710
GSM1157711
GSM1157712
GSM1157713
GSM1157714
GSM1157715
GSM1157716
GSM1157717
GSM1157718
GSM1157719
GSM1157720
GSM1157721
GSM1157722
GSM1157723
GSM1157724
GSM1157725
GSM1157726
GSM1157727
GSM1157728
GSM1157729
GSM1157730
GSM1157731
GSM1157732
GSM1157733
GSM1157734
GSM1157735
GSM1157736
GSM1157737
GSM1157738
GSM1157739
GSM1157740
GSM1157741
GSM1157742
GSM1157743
GSM1157744
GSM1157745
GSM1157746
GSM1157747
GSM1157748
GSM1157749
GSM1157750
GSM1157751
GSM1157752
GSM1157753
GSM1157754
GSM1157755
GSM1157756
GSM1157757
GSM1157758
GSM1157759
GSM1157760
GSM1157761
GSM1157762
GSM1157763
GSM1157764
GSM1157765
GSM1157766
GSM1157767
GSM1157768
GSM1157769
GSM1157770
GSM1157771
GSM1157772
GSM1157773
GSM1157774
GSM1157775
GSM1157776
GSM1157777
GSM1157778
GSM1157779
GSM1157780
GSM1157781
GSM1157782
GSM1157783
GSM1157784
GSM1157785
GSM1157786
GSM1157787
GSM1157788
GSM1157789
GSM1157790
GSM1157791
GSM1157792
GSM1157793
GSM1157794
[truncated: 5,621 more rows]
