# Supplementary material for: A computer-guided design tool to increase the efficiency of cellular conversions
Source: Nat Commun. 2021 Mar 12;12:1659. doi: 10.1038/s41467-021-21801-4 (PMC7954801; doi:10.1038/s41467-021-21801-4)
Supplement: Supplementary file 6 — Supplementary Data 4 [file 41467_2021_21801_MOESM6_ESM.xlsx]

## Sheet: Table_S2_tissues_cell_type_acce
Tissue/Cell types (lines)	RNA-seq	DNase-seq	H3K27ac	H3K4me3
A549	ENCSR000CON_ENCFF000EJJ_ENCFF000EJV	ENCFF529HMB	ENCFF062QVR	ENCFF661MHO
Adipocytes	GSM3106314	ENCFF583ACA	GSM2742100	GSM2742096
AG04450	ENCSR000COO_ENCFF000ENZ_ENCFF000EOA	ENCFF265GFT	ENCFF350MLL	ENCFF594BUF
Astrocyte	ENCSR233IJT_ENCFF393GQZ_ENCFF253MPW	ENCFF558EUY	ENCFF040LCK	ENCFF254FYG
B cell	ENCFF770XDU	ENCFF507JIF	ENCFF059WXH	ENCFF539UGG
BJ Fibroblast	GSM1510127	ENCSR000EME	GSM2401449	ENCSR000DQH
Cardiac muscle cells	ENCFF888LPS	ENCFF054OJL	ENCFF214RHU	ENCFF190ZIS
Cardiomyocytes	GSM1925978	GSE85630	GSM2280036	GSM2280016
CD4+ alphabeta cells	ENCSR545MEZ	ENCSR683QJJ	ENCSR561KOM	ENCSR852FRR
CD8+ alphabeta cells	ENCSR944FLL	ENCSR020LUD	ENCSR007HLH	ENCSR796CSH
Endodermal cells from HUES64	ENCFF237ZQX	ENCFF168NOO	ENCFF587KQG	ENCFF385NQA
Erythroblast	S002S3	S002S3	S002S3	S002S3
Foreskin fibroblasts	GSM1588051	ENCSR251UPG	ENCSR822ZIG	ENCSR813CFB
GM12878	GSM754335	ENCSR000EJD	ENCSR000AKC	ENCSR057BWO
GM23248	ENCSR797BPP_ENCFF002DMN_ENCFF002DMO	ENCFF285EBH	ENCFF803NYO	ENCFF268IGE
GM23338	ENCSR722POQ_ENCFF450POH	ENCFF525NNH	ENCFF182KEI	ENCFF559XFK
Neural progenitor cell from H9 (NPCH9)	ENCFF672VVX	ENCFF699MIZ	ENCFF779WYN	ENCFF076HNX
H9 embryonic stem cells	GSM1552696	ENCSR915BSC	ENCSR876RGF	ENCSR043VGU
HCT116	ENCSR000CWM_ENCFF000DKT_ENCFF000DKZ	ENCFF284GHT	ENCFF195NGF	ENCFF023MGT
HeartLV (left ventricle) female 53 years	ENCSR391VGU_ENCFF731CDK	ENCFF146VYU	ENCFF946SRJ	ENCFF030REG
HEK293	GSM1513689	GSM2392668	ENCSR000FCH	ENCSR000DTU
HeLaS3	ERR380552	ENCSR959ZXU	ENCSR000AOC	ENCSR340WQU
Hepatocytes	ENCFF072XSA	ENCSR364MFN	ENCSR507UDH	ENCSR442ZOI
HepG2	GSM984650	ENCSR149XIL	ENCSR000AMO	ENCSR000AMP
Human Mammary Epithelial cells	GSM721141	ENCSR000ENV	ENCSR000ALW	ENCSR000AML
CD34+ common myeloid progenitor (HSC)	ENCFF690QPA	ENCFF846OZD	ENCFF660GJX	ENCFF020JLV
HSMM	GSM1412733	ENCSR000EOP	ENCSR000ANV	ENCSR000ANZ
HUVEC	GSM1273487	ENCSR000EOQ	ENCSR000ALB	ENCSR000AKN
induced pluripotent stem cells	GSM1088317	ENCSR261SMF	ENCSR875QDS	ENCSR263ELQ
induced pluripotent stem cells	GSM1088317	ENCSR794OFW	ENCSR880SUY	ENCSR019SQX
K562	GSM1641262	ENCSR921NMD	ENCSR000AKP	ENCSR668LDD
Karpas-422	ENCSR905KHW_ENCFF226BCZ	ENCFF962TGH	ENCFF628OYQ	ENCFF036XYD
Keratinocytes	GSM869035	ENCSR724CND	ENCSR666TFS	ENCSR703DFH
Keratinocytes	GSM1446880	ENCSR724CND	ENCSR666TFS	ENCSR703DFH
Liver right lobe of female adult 53 years	ENCSR634VLA_ENCFF574WUG	ENCFF475HWF	ENCFF475YWE	ENCFF829QNV
Lung Fibroblasts	GSM759890	ENCSR000EPR	ENCSR000AMR	ENCSR000AMW
Macrophages	S0022	S0022	S0022	S0022
Mammary epithelial cells	ENCFF380GBC	ENCFF710XFX	ENCFF292XKK	ENCFF113WKS
MCF7	GSM1817678	ENCSR000EPH	ENCSR752UOD	ENCSR985MIB
Megakaryocyte	S004BT	S004BT	S004BT	S004BT
Melanocytes	GSM819489	ENCSR434OBM	ENCSR693VHX	ENCSR350JZR
Mesenchymal stem cells	GSM2046878	ENCSR731QLJ	ENCSR013KEC	ENCSR501JET
Monocytes	GSM1576430	ENCSR000EPK	ENCSR000ASJ	ENCSR000ASN
Monocyte CD14+	ENCFF299BIL	ENCFF581KXE	ENCFF039XWV	ENCFF640ZHV
Monocyte CD14+ CD16- (MonoCD14CD16)	C005PS	C005PS	C005PS	C005PS
Motor Neuron	GSM1694663	GSM2065328	GSM2065328	GSM2065328
Myoblasts	GSM1412725	ENCSR000EOO	ENCSR000ANF	ENCSR000ANK
Myotube from skeletal muscles	ENCFF320IDT	ENCFF026BDV	ENCFF345MCA	ENCFF044SEF
Neuron	GSM1694663	GSM2065328	GSM2065328	GSM2065328
Natural killer cell	ENCSR357XTU	ENCSR718AAB	ENCSR391EQV	ENCSR570AUC
NHDF (adult dermal fibroblasts)	GSM1194807	ENCSR000EPO	ENCSR000APN	ENCSR000APR
Neural progenitor cells	GSM1057334	ENCSR963ALV	ENCSR449AXO	ENCSR661MUS
Neural stem progenitor cells (NSC)	ENCFF789VZB	ENCFF315NGA	ENCFF874YBQ	ENCFF907ZOS
Osteoblasts	GSM1333383	ENCSR000ELJ	ENCSR000APH	ENCSR000ATH
Osteoblasts	GSM1333383	ENCSR000ELJ	ENCFF820TPI	ENCFF261AED
Ovary female adult 30 years	ENCSR725TPW_ENCFF051PRI_ENCFF476HBT	ENCFF936ENC	ENCFF182CMV	ENCFF652QTC
Panc1 cell line	ENCSR000BYM_ENCFF000MTJ	ENCFF148GFE	ENCFF664HFM	ENCFF381GLE
Pancreas male adult 34 years	ENCSR629VMZ_ENCFF247BOT_ENCFF581GND	ENCFF398ENA	ENCFF908YKO	ENCFF966CRG
PC3	ENCSR420NLC_ENCFF186UTV_ENCFF884SCR	ENCFF971OHV	ENCFF777WYG	ENCFF541FES
Peyer's patch female adult 53 years	ENCSR718AXQ_ENCFF495VAK	ENCFF197UKJ	ENCFF218SQX	ENCFF603AYP
Psaos muscle male child 3 years	ENCSR817TLH_ENCFF076TTM_ENCFF015VKA	ENCFF488OAJ	ENCFF110BLF	ENCFF290TLU
Sigmoid colon female 51 years	ENCSR094GVZ_ENCFF678UYJ_ENCFF843WIP	ENCFF421NEH	ENCFF128FAB	ENCFF702DGF
SKNSH cell line	ENCSR000CTT_ENCFF000IMC_ENCFF000IMS	ENCFF401RUD	ENCFF127PUC	ENCFF061LPR
Small Intestine	ENCSR719HRO_ENCFF047RTX_ENCFF613OBZ	ENCFF731WZI	ENCFF581EXO	ENCFF575ZZX
Smooth Muscle Cells	GSM1528677	GSM1024769	ENCSR210ZPC	ENCSR515PKY
Stomach male adult 34 years	ENCSR721HDG_ENCFF698AHZ_ENCFF429YOS	ENCFF376EBF	ENCFF609EYA	ENCFF877WPJ
T Cell	ENCFF158VJT	ENCFF835SMB	ENCFF963JHV	ENCFF345FXJ
T Cell	GSM1447398	ENCSR414IHC	ENCSR222QLW	ENCSR395YXN
Thyroid Gland male adult 54 years	ENCSR023ZXN_ENCFF086TFZ_ENCFF351OAS	ENCFF856OWH	ENCFF302TBY	ENCFF127GFK
Tibial Nerve female 51 years	ENCSR858QEL_ENCFF281PBY_ENCFF760KXM	ENCFF643WVI	ENCFF942JAP	ENCFF295YLK
Trophoblast from H1-hESC	ENCFF342LYI	ENCFF334BDK	ENCFF698NII	ENCFF449TRE
Vagina 53 year old	ENCSR146LBD_ENCFF176RQH_ENCFF147FWX	ENCFF018IDK	ENCFF993QQW	ENCFF802UZO
