# Supplementary material for: A computer-guided design tool to increase the efficiency of cellular conversions
Source: Nat Commun. 2021 Mar 12;12:1659. doi: 10.1038/s41467-021-21801-4 (PMC7954801; doi:10.1038/s41467-021-21801-4)
Supplement: Supplementary file 7 — Supplementary Data 5 [file 41467_2021_21801_MOESM7_ESM.xlsx]

## Sheet: Table_S3_GSM_IDS_TF_ChIP_Data
GEO_accession	Cell_type_or_tissue	Transcription_factor
GSM448026	HeLa	BTAF1
GSM448027	HeLa	GAPDH
GSM540707	K562	EGR1
GSM460127	LS174T	TCF4
GSM460125	LS174T	TCF4
GSM460124	LS174T	TCF4
GSM460122	LS174T	TCF4
GSM638201	BJ	TERF1
GSM638202	BJ	TERF2
GSM353640	22RV1	AR
GSM520382	HEK293T	PHF8
GSM539547	BG03	SMAD3
GSM539548	BG03	SMAD3
GSM508792	BJ	BRD7
GSM508791	BJ	BRD7
GSM508794	BJ	TP53
GSM508793	BJ	TP53
GSM575225	Caco-2	CDX2
GSM575224	Caco-2	CDX2
GSM575227	Caco-2	GATA6
GSM575226	Caco-2	GATA6
GSM575229	Caco-2	HNF4A
GSM575228	Caco-2	HNF4A
GSM610330	CMK	RUNX1
GSM732904	CUTLL1	NOTCH1
GSM732903	CUTLL1	NOTCH1
GSM732906	CUTLL1	RBPJ
GSM732905	CUTLL1	RBPJ
GSM732907	CUTLL1	ZNF143
GSM586973	DFB	IGF1R
GSM589243	ECC-1	ESR1
GSM589242	ECC-1	ESR1
GSM558678	GIST48	ETV1
GSM537063	GM06990	E2F4
GSM558633	GM10855	VDR
GSM558632	GM10855	VDR
GSM558631	GM10855	VDR
GSM558630	GM10855	VDR
GSM558637	GM10861	VDR
GSM558636	GM10861	VDR
GSM558635	GM10861	VDR
GSM558634	GM10861	VDR
GSM754332	GM12878	FOS
GSM754331	GM12878	JUND
GSM754333	GM12878	MAX
GSM754334	GM12878	MYC
GSM608158	GM12878	NR2C2
GSM608157	GM12878	NR2C2
GSM754330	GM12878	POLR2A
GSM487429	GM12878	POLR3A
GSM607488	GM12878	ZNF274
GSM607487	GM12878	ZNF274
GSM518375	H1	CTCF
GSM518374	H1	NANOG
GSM563088	H1	PRDM14
GSM640691	H9	EOMES
GSM602291	H9	EP300
GSM327665	H9	EZH2
GSM727589	H9	FOXH1
GSM727564	H9	FOXH1
GSM768311	H9	FOXP1
GSM768310	H9	FOXP1
GSM327669	V6.5	RNF2
GSM327666	H9	RNF2
GSM727584	H9	SMAD2
GSM727583	H9	SMAD2
GSM727558	H9	SMAD2
GSM727557	H9	SMAD2
GSM727585	H9	SMAD3
GSM727559	H9	SMAD3
GSM727586	H9	SMAD4
GSM727561	H9	SMAD4
GSM749823	HCT-116	AFF4
GSM749819	HCT-116	AFF4
GSM749822	HCT-116	ELL2
GSM749818	HCT-116	ELL2
GSM749821	HCT-116	POLR2A
GSM749817	HCT-116	POLR2A
GSM509047	HEK293T	POLR3G
GSM700361	HEK293	ELK4
GSM700360	HEK293	ELK4
GSM700357	HEK293	TRIM28
GSM700356	HEK293	TRIM28
GSM700355	HEK293	TRIM28
GSM700354	HEK293	TRIM28
GSM700353	HEK293	TRIM28
GSM301567	HEK293	POLR2A
GSM301566	HEK293	POLR2A
GSM700359	HEK293	TRIM28
GSM700358	HEK293	TRIM28
GSM501711	HeLa	BDP1
GSM509049	HeLa	BRF1
GSM509050	HeLa	BRF2
GSM325897	HeLa	CTCF
GSM593999	HeLa	DDX5
GSM558469	HeLa	E2F1
GSM608163	HeLa-S3	ELK1
GSM608162	HeLa-S3	ELK4
GSM608161	HeLa-S3	ELK4
GSM566161	HeLa	GATAD1
GSM566155	HeLa	GATAD1
GSM566167	HeLa	LRWD1
GSM566166	HeLa	GLYR1
GSM566164	HeLa	TRRAP
GSM566163	HeLa	C17orf49
GSM566162	HeLa	CCDC101
GSM566160	HeLa	GLYR1
GSM566158	HeLa	TRRAP
GSM566157	HeLa	C17orf49
GSM566156	HeLa	CCDC101
GSM509056	HeLa	GTF3C1
GSM501712	HeLa	GTF3C1
GSM335960	HeLa	H2AZ
GSM335956	HeLa	H2AZ
GSM608160	HeLa-S3	NR2C2
GSM608159	HeLa-S3	NR2C2
GSM604663	HeLa	NR3C1
GSM604662	HeLa	NR3C1
GSM604653	HeLa	NR3C1
GSM604652	HeLa	NR3C1
GSM604651	HeLa	NR3C1
GSM604650	HeLa	NR3C1
GSM604649	HeLa	NR3C1
GSM604648	HeLa	NR3C1
GSM566165	HeLa	PHF8
GSM566159	HeLa	PHF8
GSM558470	HeLa	PHF8
GSM531964	HeLa	PHF8
GSM520381	HeLa	PHF8
GSM766172	HeLa	POLR2A
GSM766171	HeLa	POLR2A
GSM604667	HeLa	POLR2A
GSM604666	HeLa	POLR2A
GSM604665	HeLa	POLR2A
GSM604664	HeLa	POLR2A
GSM320735	HeLa-S3	POLR2A
GSM320734	HeLa-S3	POLR2A
GSM501710	HeLa	POLR3A
GSM509053	HeLa	POLR3G
GSM509052	HeLa	POLR3G
GSM357351	HeLa	POU2F1
GSM604661	HeLa	RELA
GSM604660	HeLa	RELA
GSM604659	HeLa	RELA
GSM604658	HeLa	RELA
GSM604657	HeLa	RELA
GSM604656	HeLa	RELA
GSM604655	HeLa	RELA
GSM604654	HeLa	RELA
GSM601399	HeLa	SMARCA4
GSM601398	HeLa	SMARCB1
GSM601400	HeLa	SMARCC1
GSM601401	HeLa	SMARCC2
GSM558473	HeLa	SMC4
GSM385515	HeLa-S3	STAT1
GSM385514	HeLa-S3	STAT1
GSM385513	HeLa-S3	STAT1
GSM385512	HeLa-S3	STAT1
GSM385511	HeLa-S3	STAT1
GSM385510	HeLa-S3	STAT1
GSM385509	HeLa-S3	STAT1
GSM385508	HeLa-S3	STAT1
GSM385507	HeLa-S3	STAT1
GSM385506	HeLa-S3	STAT1
GSM385505	HeLa-S3	STAT1
GSM385504	HeLa-S3	STAT1
GSM385503	HeLa-S3	STAT1
GSM320736	HeLa-S3	STAT1
GSM607486	HeLa	ZNF274
GSM607485	HeLa	ZNF274
GSM614634	HepG2	CEBPA
GSM614633	HepG2	CEBPA
GSM614637	HepG2	CTCF
GSM614636	HepG2	CTCF
GSM614631	HepG2	CTCF
GSM614630	HepG2	CTCF
GSM614632	HepG2	HNF4A
GSM469864	HepG2	HNF4A
GSM469863	HepG2	HNF4A
GSM469865	HepG2	HNF4G
GSM608156	HepG2	NR2C2
GSM608155	HepG2	NR2C2
GSM614629	HepG2	RAD21
GSM614628	HepG2	RAD21
GSM614627	HepG2	STAG1
GSM614626	HepG2	STAG1
GSM607484	HepG2	ZNF274
GSM607483	HepG2	ZNF274
GSM520384	Hs68	PHF8
GSM520383	Hs68	PHF8
GSM730704	None	FOS
GSM730703	None	FOS
GSM730702	None	GATA2
GSM730701	None	GATA2
GSM729854	IB4	RBPJ
GSM729853	IB4	RBPJ
GSM729852	IB4	SND1
GSM729851	IB4	SND1
GSM454596	IMR90	BDP1
GSM454597	IMR90	BRF1
GSM454595	IMR90	POLR3D
GSM497493	IMR90	RB1
GSM497491	IMR90	RB1
GSM497490	IMR90	RB1
GSM497489	IMR90	RB1
GSM497499	IMR90	RBL2
GSM497498	IMR90	RBL2
GSM497497	IMR90	RBL2
GSM497496	IMR90	RBL2
GSM497495	IMR90	RBL2
GSM497494	IMR90	RBL2
GSM497492	IMR90	RBL2
GSM454599	IMR90	SNAPC2
GSM589241	Ishikawa	ESR1
GSM589240	Ishikawa	ESR1
GSM449527	Jurkat E6-1	CREBBP
GSM325899	Jurkat	CTCF
GSM449525	Jurkat E6-1	ETS1
GSM569088	Jurkat E6-1	POLR2A
GSM569087	Jurkat E6-1	POLR2A
GSM509057	Jurkat E6-1	POLR3G
GSM449526	Jurkat E6-1	RUNX1
GSM614005	Jurkat	TAL1
GSM614003	Jurkat	TAL1
GSM640427	JURL_MK1	BCL6
GSM701863	K562	E2F6
GSM540722	K562	EGR1
GSM610337	K562	FOS
GSM610336	K562	FOS
GSM487426	K562	FOS
GSM610335	K562	GATA1
GSM467647	K562	GATA1
GSM467648	K562	GATA2
GSM487425	K562	JUN
GSM701861	K562	L3MBTL2
GSM701860	K562	L3MBTL2
GSM487427	K562	MYC
GSM648587	K562	NFYA
GSM648588	K562	NFYB
GSM608154	K562	NR2C2
GSM608153	K562	NR2C2
GSM487431	GM12878	POLR2A
GSM487428	K562	POLR3A
GSM648586	K562	PRAME
GSM610334	K562	RUNX1
GSM610332	K562	RUNX1
GSM607490	K562	SETDB1
GSM607489	K562	SETDB1
GSM607492	K562	TRIM28
GSM607491	K562	TRIM28
GSM476651	K562	ZNF263
GSM476650	K562	ZNF263
GSM607482	K562	ZNF274
GSM607481	K562	ZNF274
GSM586971	LN229	SOX2
GSM759660	LNCaP	AR
GSM759659	LNCaP	AR
GSM759658	LNCaP	AR
GSM759657	LNCaP	AR
GSM696839	LNCaP	AR
GSM353644	LNCaP	AR
GSM353642	LNCaP	AR
GSM353641	LNCaP	AR
GSM686944	LNCaP	EP300
GSM686943	LNCaP	EP300
GSM759664	LNCaP	FOXA1
GSM759663	LNCaP	FOXA1
GSM759662	LNCaP	FOXA1
GSM759661	LNCaP	FOXA1
GSM353633	LNCaP	FOXA1
GSM686942	LNCaP	H2AZ
GSM686941	LNCaP	H2AZ
GSM686946	LNCaP	MED12
GSM686945	LNCaP	MED12
GSM759670	LNCaP	NR3C1
GSM759669	LNCaP	NR3C1
GSM696844	LNCaP	POLR2A
GSM696843	LNCaP	POLR2A
GSM353618	LNCaP	POLR2A
GSM353617	LNCaP	POLR2A
GSM614615	MCF-7	CTCF
GSM614614	MCF-7	CTCF
GSM699989	MCF-7	E2F1
GSM699988	MCF-7	E2F1
GSM699987	MCF-7	E2F1
GSM699986	MCF-7	E2F1
GSM699985	MCF-7	E2F1
GSM699984	MCF-7	E2F1
GSM720425	MCF-7	EP300
GSM720424	MCF-7	EP300
GSM640422	MCF-7	ESR1
GSM614611	MCF-7	ESR1
GSM614610	MCF-7	ESR1
GSM594603	MCF-7	ESR1
GSM594602	MCF-7	ESR1
GSM589237	MCF-7	ESR1
GSM589236	MCF-7	ESR1
GSM470419	MCF-7	ESR1
GSM470418	MCF-7	ESR1
GSM365928	MCF-7	ESR1
GSM365927	MCF-7	ESR1
GSM365926	MCF-7	ESR1
GSM659790	MCF-7	FOS
GSM659789	MCF-7	FOS
GSM659788	MCF-7	FOXA1
GSM659787	MCF-7	FOXA1
GSM588930	MCF-7	FOXA1
GSM588929	MCF-7	FOXA1
GSM720423	MCF-7	GATA3
GSM720422	MCF-7	GATA3
GSM365929	MCF-7	POLR2A
GSM365925	MCF-7	ESR1
GSM659792	MCF-7	JUN
GSM659791	MCF-7	JUN
GSM640420	MCF-7	POLR2A
GSM588577	MCF-7	POLR2A
GSM588576	MCF-7	POLR2A
GSM529982	MCF-7	POLR2A
GSM529981	MCF-7	POLR2A
GSM451991	MCF-7	POLR2A
GSM451990	MCF-7	POLR2A
GSM451989	MCF-7	POLR2A
GSM365932	MCF-7	POLR2A
GSM365931	MCF-7	POLR2A
GSM365930	MCF-7	POLR2A
GSM614622	MCF-7	RAD21
GSM614620	MCF-7	RAD21
GSM614619	MCF-7	RAD21
GSM614618	MCF-7	RAD21
GSM614613	MCF-7	RAD21
GSM614612	MCF-7	RAD21
GSM614623	MCF-7	STAG1
GSM614621	MCF-7	STAG1
GSM614617	MCF-7	STAG1
GSM614616	MCF-7	STAG1
GSM614609	MCF-7	STAG1
GSM614608	MCF-7	STAG1
GSM560884	MCF-7	TDRD3
GSM588928	MCF-7	TFAP2A
GSM588927	MCF-7	TFAP2A
GSM530915	MCF-7	TFAP2C
GSM594605	MCF-7	TRIM24
GSM594604	MCF-7	TRIM24
GSM468206	MR4	PML
GSM468205	MR4	PML
GSM468198	NB4	PML
GSM468180	NB4	PML
GSM468191	NB4	POLR2A
GSM468190	NB4	POLR2A
GSM468189	NB4	POLR2A
GSM468200	NB4	RARA
GSM468182	NB4	RARA
GSM468199	NB4	RXRG
GSM468181	NB4	RXRG
GSM761687	Raji	EBNA1BP2
GSM301581	HEK293T	POLR2A
GSM301568	HEK293T	POLR2A
GSM471811	RD	PAX3
GSM471807	RD	PAX3
GSM471813	Rh4	PAX3
GSM471810	Rh4	PAX3
GSM518559	SH-SY5Y	PHF8
GSM518560	SH-SY5Y	ZNF711
GSM589239	T47D	ESR1
GSM589238	T47D	ESR1
GSM659796	T47D	FOXA1
GSM659795	T47D	FOXA1
GSM525269	T98G	CREBBP
GSM525268	T98G	CREBBP
GSM525265	T98G	CREBBP
GSM525270	T98G	EP300
GSM525267	T98G	EP300
GSM525266	T98G	EP300
GSM509048	None	POLR3G
GSM678269	THP-1	VDR
GSM678268	THP-1	VDR
GSM542548	U2OS	ESR1
GSM542547	U2OS	ESR1
GSM700369	U2OS	TRIM28
GSM700368	U2OS	TRIM28
GSM545812	U2OS	TP53
GSM545811	U2OS	TP53
GSM545810	U2OS	TP53
GSM545809	U2OS	TP53
GSM545808	U2OS	TP53
GSM545807	U2OS	TP53
GSM700366	U2OS	TRIM28
GSM468210	UPR9	PML
GSM468209	UPR9	PML
GSM468212	UPR9	RARA
GSM468211	UPR9	RARA
GSM468214	UPR9	RXRG
GSM468213	UPR9	RXRG
GSM560356	V6.5	SMC1A
GSM560355	V6.5	SMC1A
GSM560342	V6.5	SMC1A
GSM560341	V6.5	SMC1A
GSM560344	V6.5	SMC3
GSM560343	V6.5	SMC3
GSM696842	VCaP	AR
GSM696841	VCaP	AR
GSM353646	VCaP	AR
GSM353638	VCaP	AR
GSM353636	VCaP	AR
GSM353630	VCaP	FOXA1
GSM353623	VCaP	POLR2A
GSM353608	VCaP	POLR2A
GSM353607	VCaP	POLR2A
GSM697629	WM262	ATF7IP
GSM697625	WM262	SETDB1
GSM697626	WM451-lu	SETDB1
GSM353651	None	AR
GSM599838	None	CEBPA
GSM393945	None	CREBBP
GSM651543	None	CTCF
GSM651542	None	CTCF
GSM651541	None	CTCF
GSM586888	None	CTCF
GSM586887	None	CTCF
GSM534492	None	CTCF
GSM534485	None	CTCF
GSM534478	None	CTCF
GSM534471	None	CTCF
GSM325895	None	CTCF
GSM599837	None	E2F4
GSM602299	None	EP300
GSM393946	None	EP300
GSM607952	None	FLI1
GSM634616	None	FOXA2
GSM634615	None	FOXA2
GSM634614	None	FOXA2
GSM634613	None	FOXA2
GSM651547	None	GATA1
GSM651546	None	GATA1
GSM607949	None	GATA1
GSM607950	None	GATA2
GSM417820	None	H2AZ
GSM317592	None	H2AZ
GSM317582	None	H2AZ
GSM393950	None	HDAC1
GSM393951	None	HDAC2
GSM393952	None	HDAC3
GSM393957	None	HDAC6
GSM393953	None	HDAC6
GSM599839	None	HSF1
GSM638313	None	IKZF1
GSM638312	None	IKZF1
GSM638316	None	MEIS1
GSM638315	None	MEIS1
GSM638314	None	MEIS1
GSM393948	None	KAT8
GSM393947	None	KAT2B
GSM468203	None	PML
GSM468183	None	PML
GSM638320	None	POLR2A
GSM638319	None	POLR2A
GSM529980	None	POLR2A
GSM529979	None	POLR2A
GSM529978	None	POLR2A
GSM529977	None	POLR2A
GSM501715	None	POLR2A
GSM417829	None	POLR2A
GSM393968	None	POLR2A
GSM393967	None	POLR2A
GSM393966	None	POLR2A
GSM353656	None	POLR2A
GSM317601	None	POLR2A
GSM317591	None	POLR2A
GSM501714	None	POLR3A
GSM634630	SGBS	PPARG
GSM634629	SGBS	PPARG
GSM534494	None	PPARG
GSM534493	None	PPARG
GSM607951	None	RUNX1
GSM468204	None	RXRG
GSM468184	None	RXRG
GSM651553	None	SMARCA4
GSM651552	None	SMARCA4
GSM638311	None	SPI1
GSM638310	None	SPI1
GSM671396	None	STAT1
GSM671395	None	STAT1
GSM671398	None	STAT4
GSM671397	None	STAT4
GSM671400	None	STAT5A
GSM671399	None	STAT5A
GSM671402	None	STAT5B
GSM671401	None	STAT5B
GSM445807	None	STAT6
GSM445806	None	STAT6
GSM445805	None	STAT6
GSM445804	None	STAT6
GSM445803	None	STAT6
GSM710611	None	TAL1
GSM651545	None	TAL1
GSM651544	None	TAL1
GSM638309	None	TAL1
GSM638308	None	TAL1
GSM614004	None	TAL1
GSM607953	None	TAL1
GSM393956	None	KAT5
GSM393949	None	KAT5
GSM392695	None	H2AZ
GSM439776	None	TP63
GSM439777	None	TP63
GSM447582	H1	POU5F1
GSM447583	H1	POU5F1
GSM447584	H1	KLF4
GSM447585	H1	MYC
GSM447587	H1	EP300
GSM447586	H1	TAFII
GSM447588	H1	TAFII
GSM456570	H1	SOX2
GSM456571	H1	NANOG
GSM456572	H1	NANOG
GSM486269	GM19193	RELA
GSM486270	GM19193	RELA
GSM486271	GM19193	RELA
GSM486274	GM18505	RELA
GSM486275	GM18505	RELA
GSM486276	GM18505	RELA
GSM486277	GM18505	RELA
GSM486278	GM18505	RELA
GSM486300	GM10847	RELA
GSM486301	GM10847	RELA
GSM486302	GM10847	RELA
GSM486305	GM18951	RELA
GSM486306	GM18951	RELA
GSM486307	GM18951	RELA
GSM486308	GM18951	RELA
GSM486311	GM18526	RELA
GSM486312	GM18526	RELA
GSM486313	GM18526	RELA
GSM486316	GM12878	RELA
GSM486317	GM12878	RELA
GSM486318	GM12878	RELA
GSM486319	GM12878	RELA
GSM486322	GM12891	RELA
GSM486323	GM12891	RELA
GSM486324	GM12891	RELA
GSM486449	GM19193	POLR2A
GSM486450	GM19193	POLR2A
GSM486451	GM19193	POLR2A
GSM486452	GM19193	POLR2A
GSM486455	GM18505	POLR2A
GSM486456	GM18505	POLR2A
GSM486457	GM18505	POLR2A
GSM486458	GM18505	POLR2A
GSM486461	GM19099	POLR2A
GSM486462	GM19099	POLR2A
GSM486463	GM19099	POLR2A
GSM486466	GM15510	POLR2A
GSM486467	GM15510	POLR2A
GSM486468	GM15510	POLR2A
GSM486471	GM12892	POLR2A
GSM486472	GM12892	POLR2A
GSM486473	GM12892	POLR2A
GSM486476	GM10847	POLR2A
GSM486477	GM10847	POLR2A
GSM486478	GM10847	POLR2A
GSM486479	GM10847	POLR2A
GSM486482	GM18951	POLR2A
GSM486483	GM18951	POLR2A
GSM486484	GM18951	POLR2A
GSM486485	GM18951	POLR2A
GSM486488	GM18526	POLR2A
GSM486489	GM18526	POLR2A
GSM486490	GM18526	POLR2A
GSM486494	GM12878	POLR2A
GSM486495	GM12878	POLR2A
GSM486496	GM12878	POLR2A
GSM486497	GM12878	POLR2A
GSM486498	GM12878	POLR2A
GSM486499	GM12878	POLR2A
GSM486500	GM12878	POLR2A
GSM486503	GM12891	POLR2A
GSM486504	GM12891	POLR2A
GSM486505	GM12891	POLR2A
GSM486506	GM12891	POLR2A
GSM486507	GM12891	POLR2A
GSM486508	GM12891	POLR2A
GSM486511	AG18359	POLR2A
GSM486512	AG18359	POLR2A
GSM486513	AG18359	POLR2A
GSM489290	GM12878	CTCF
GSM489291	GM12878	CTCF
GSM489292	GM12878	CTCF
GSM489293	GM12891	CTCF
GSM489294	GM12891	CTCF
GSM489295	GM12892	CTCF
GSM489296	GM12892	CTCF
GSM489297	GM19240	CTCF
GSM489298	GM19240	CTCF
GSM489299	GM19238	CTCF
GSM489300	GM19238	CTCF
GSM489301	GM19239	CTCF
GSM489302	GM19239	CTCF
GSM551136	None	ATRX
GSM612960	None	GABPA
GSM630809	None	HMGN1
GSM630810	None	YY1
GSM637407	Jurkat	POLR2A
GSM637408	Jurkat	POLR2A
GSM637409	Jurkat	POLR2A
GSM538930	None	TP63
GSM602297	H9	SMARCA4
GSM761755	H9	SMAD2
GSM761756	H9	SMAD2
GSM761757	H9	SMAD2
GSM761758	H9	SMAD2
GSM838400	C4-2B	RUNX2
GSM847876	A549	RELA
GSM847877	A549	RELA
GSM855444	HCT-116	SP1
GSM855445	HCT-116	SP1
GSM855447	HCT-116	SP1
GSM855449	HCT-116	SP1
GSM790205	EWS502	FLI1
GSM790207	EWS502	FLI1
GSM790209	None	FLI1
GSM790211	None	FLI1
GSM790212	None	FLI1
GSM791403	LS180	VDR
GSM791404	LS180	VDR
GSM791405	LS180	RXRA
GSM791406	LS180	RXRA
GSM791407	LS180	BCAT1
GSM791408	LS180	BCAT1
GSM791409	LS180	TCF4
GSM791410	LS180	TCF4
GSM791411	LS180	CEBPB
GSM791412	LS180	CEBPB
GSM791413	LS180	CDX2
GSM791414	LS180	CDX2
GSM862178	MCF-7	ESR1
GSM862179	MCF-7	ESR1
GSM862180	MCF-7	ESR1
GSM862181	MCF-7	ESR1
GSM856790	786-O	EPAS1
GSM856791	786-O	ARNT
GSM811208	H3396	ESR1
GSM811209	H3396	ESR1
GSM811210	H3396	ESR1
GSM811211	H3396	ESR1
GSM811212	H3396	ESR1
GSM811213	H3396	ESR1
GSM811214	H3396	ESR1
GSM811215	H3396	ESR1
GSM801049	H3396	CREB1
GSM801050	H3396	CREB1
GSM801051	H3396	CREB1
GSM801052	H3396	CREB1
GSM801053	H3396	CREB1
GSM801054	H3396	CREB1
GSM801055	H3396	CREB1
GSM801056	H3396	ESR1
GSM801057	H3396	ESR1
GSM801061	H3396	POLR2A
GSM801062	H3396	POLR2A
GSM801063	H3396	RAC3
GSM801064	H3396	CARM1
GSM801065	H3396	CARM1
GSM802741	HeLa	POLR2A
GSM802742	HeLa	POLR2A
GSM802743	HeLa	POLR2A
GSM802744	HeLa	POLR2M
GSM802745	HeLa	POLR2M
GSM802746	HeLa	POLR2A
GSM802747	HeLa	POLR2A
GSM804013	None	GATA1
GSM804014	None	GATA1
GSM807734	None	EP300
GSM807735	None	EP300
GSM807736	None	POLR2A
GSM850474	OS25	RNF2
GSM833286	HCT-116	POLR2A
GSM820534	IMR90	POLR2M
GSM820535	IMR90	POLR2A
GSM801011	VCaP	AR
GSM801012	VCS2	AR
GSM699632	LNCaP	NKX3-1
GSM699633	LNCaP	NKX3-1
GSM699634	LNCaP	FOXA1
GSM699635	LNCaP	FOXA1
GSM487695	None	H2AZ
GSM487696	None	H2AZ
GSM545202	H9	POU5F1
GSM545203	H9	POU5F1
GSM545204	H9	POU5F1
GSM585229	None	RNF2
GSM585230	None	RNF2
GSM585231	None	RNF2
GSM585232	None	RNF2
GSM810993	HeLa	E2F7
GSM832456	MCF-7	POLR2A
GSM832457	MCF-7	POLR2A
GSM832458	MCF-7	POLR2A
GSM832460	HCT-116	POLR2A
GSM832461	HCT-116	POLR2A
GSM832462	NB4	POLR2A
GSM832463	K562	POLR2A
GSM832464	K562	POLR2A
GSM832465	K562	POLR2A
GSM782156	BJAB	CTCF
GSM782158	BL-41	CTCF
GSM783262	IMR90	TP53
GSM602674	BG03	SUZ12
GSM624141	THP-1	PPARG
GSM624142	THP-1	RXRA
GSM624143	THP-1	SPI1
GSM665907	HeLa	LIN9
GSM665908	HeLa	LIN9
GSM665909	HeLa	MYBL2
GSM665910	HeLa	MYBL2
GSM738817	PC-3	ETV4
GSM738818	PC-3	JUND
GSM738821	RWPE1	ETS1
GSM738822	RWPE1	GABPA
GSM738824	RWPE1	ETV1
GSM762707	Raji	MYC
GSM762708	CA46	MYC
GSM762709	None	MYC
GSM762710	BL-41	MYC
GSM762711	Ramos	MYC
GSM762835	Jurkat	TAT
GSM807391	H9	H2AZ
GSM818007	IMR90	H2AZ
GSM818008	IMR90	H2AZ
GSM818009	H1	H2AZ
GSM501687	Saos-2	TP73
GSM501688	Saos-2	TP73
GSM501689	Saos-2	TP73
GSM501690	Saos-2	TP73
GSM501691	Saos-2	TP53
GSM501692	Saos-2	TP53
GSM631452	MCF-7	ESR1
GSM631453	MCF-7	ESR1
GSM631454	MCF-7	ESR1
GSM631455	MCF-7	ESR1
GSM631456	MCF-7	ESR1
GSM631457	MCF-7	ESR1
GSM631458	MCF-7	ESR1
GSM631459	MCF-7	ESR1
GSM631460	MCF-7	ESR1
GSM631461	MCF-7	ESR1
GSM631462	MCF-7	ESR1
GSM631463	MCF-7	ESR1
GSM631464	MCF-7	ESR1
GSM631465	MCF-7	ESR1
GSM631466	MCF-7	ESR1
GSM631467	MCF-7	ESR1
GSM631468	MCF-7	ESR1
GSM631469	MCF-7	FOXA1
GSM631470	MCF-7	FOXA1
GSM631471	MCF-7	FOXA1
GSM631473	T47D	FOXA1
GSM631474	MCF-7	FOXA1
GSM631475	MCF-7	CTCF
GSM631476	MCF-7	CTCF
GSM631477	MCF-7	CTCF
GSM631478	MCF-7	CTCF
GSM631479	MCF-7	CTCF
GSM631480	MCF-7	ESR1
GSM631481	MCF-7	ESR1
GSM631482	MCF-7	ESR1
GSM631483	MCF-7	ESR1
GSM631484	MCF-7	ESR1
GSM631489	T47D	ESR1
GSM631490	T47D	ESR1
GSM631491	T47D	ESR1
GSM631492	T47D	ESR1
GSM631493	T47D	ESR1
GSM717978	OCI-Ly2	SRC
GSM717979	OCI-Ly2	SRC
GSM803509	GM12878	BCLAF1
GSM803406	GM12878	YY1
GSM803503	HepG2	ATF3
GSM803483	HepG2	BHLHE40
GSM803432	HepG2	FOXA1
GSM803461	HepG2	FOXA1
GSM803448	HepG2	HEY1
GSM803460	HepG2	HNF4A
GSM803518	K562	BCL3
GSM777644	K562	FOS
GSM777641	K562	GATA2
GSM777640	K562	HDAC8
GSM777638	K562	JUNB
GSM777639	K562	JUND
GSM777637	K562	NR4A1
GSM803385	K562	HEY1
GSM624077	H1	CTCF
GSM624078	HeLa	CTCF
GSM624079	None	CTCF
GSM624080	K562	CTCF
GSM624081	NHEK	CTCF
GSM748526	GM12878	MYC
GSM748527	GM12878	MYC
GSM748528	GM12878	POLR2A
GSM748529	GM12878	POLR2A
GSM748531	H1	MYC
GSM748532	H1	POLR2A
GSM748533	HeLa	MYC
GSM748534	HeLa	MYC
GSM748535	HeLa	POLR2A
GSM748536	HeLa	POLR2A
GSM748538	HepG2	CTCF
GSM748539	HepG2	CTCF
GSM748540	HepG2	MYC
GSM748541	HepG2	MYC
GSM748542	HepG2	MYC
GSM748543	HepG2	POLR2A
GSM748544	HepG2	POLR2A
GSM748545	HepG2	POLR2A
GSM748547	None	MYC
GSM748548	None	POLR2A
GSM748549	None	POLR2A
GSM748551	K562	MYC
GSM748552	K562	MYC
GSM748553	K562	MYC
GSM748554	K562	POLR2A
GSM748555	K562	POLR2A
GSM748557	NHEK	MYC
GSM748558	NHEK	POLR2A
GSM675073	MCF-7	ESR1
GSM675074	HCC1428	ESR1
GSM700469	THP-1	NR1H2
GSM700470	THP-1	NR1H2
GSM722392	None	GATA1
GSM722393	None	GATA1
GSM722394	None	GATA1
GSM722395	None	GATA1
GSM722396	None	GATA2
GSM722397	None	SMAD1
GSM722398	None	SMAD1
GSM722399	None	SMAD1
GSM722400	None	SMAD1
GSM722401	None	TCF7L2
GSM722402	None	TCF7L2
GSM722412	K562	GATA1
GSM722413	K562	GATA1
GSM722414	K562	GATA2
GSM722415	K562	GATA2
GSM722416	K562	SMAD1
GSM722417	K562	SMAD1
GSM722418	K562	TCF7L2
GSM722419	K562	TCF7L2
GSM722423	U937	CEBPA
GSM722424	U937	CEBPA
GSM722425	U937	SMAD1
GSM722426	U937	TCF7L2
GSM788364	K562	CEBPA
GSM788365	K562	CEBPA
GSM788367	K562	GATA1
GSM788368	K562	GATA1
GSM788369	U937	CEBPA
GSM722704	Kasumi-1	RUNX1
GSM722705	Kasumi-1	RUNX1
GSM722706	Kasumi-1	RUNX1
GSM722707	Kasumi-1	RUNX1
GSM722708	None	RUNX1
GSM818282	RKO	KAT7
GSM722709	Kasumi-1	POLR2A
GSM722710	Kasumi-1	POLR2A
GSM850823	Kasumi-1	RUNX1
GSM850824	Kasumi-1	RUNX1
GSM838385	HeLa	HNRNPL
GSM838386	HeLa	HNRNPL
GSM866196	HeLa-S3	VEZF1
GSM866197	HeLa-S3	VEZF1
GSM866198	HeLa-S3	POLR2A
GSM889410	LS174T	POLR2A
GSM889411	LS174T	POLR2A
GSM889412	LS174T	POLR2A
GSM889413	LS174T	POLR2A
GSM889414	LS174T	POLR2A
GSM889415	LS174T	POLR2A
GSM855007	HEK293T	RNF2
GSM855008	HEK293T	RYBP
GSM855009	HEK293T	PCGF1
GSM855010	HEK293T	PCGF2
GSM855011	HEK293T	BMI1
GSM855012	HEK293T	PCGF5
GSM855013	HEK293T	PCGF6
GSM855014	HEK293T	CBX2
GSM855017	HEK293T	RNF2
GSM855018	HEK293T	RYBP
GSM855019	HEK293T	BMI1
GSM855020	HEK293T	CBX2
GSM865742	HEK293T	GPS2
GSM865743	HEK293T	TBL1X
GSM865744	HEK293T	NCOR1
GSM865745	HEK293T	NCOR1
GSM717392	VCaP	AR
GSM717393	VCaP	AR
GSM717394	VCaP	AR
GSM717398	VCaP	HDAC1
GSM717399	VCaP	HDAC1
GSM717400	VCaP	HDAC2
GSM717401	VCaP	HDAC2
GSM717402	VCaP	HDAC3
GSM717403	VCaP	HDAC3
GSM717404	VCaP	EZH2
GSM717405	VCaP	EZH2
GSM800624	None	STAG1
GSM830986	K562	CBX2
GSM830987	K562	CBX8
GSM830988	K562	CHD1
GSM830989	K562	CHD1
GSM830990	K562	CHD7
GSM830991	K562	SETDB1
GSM830992	K562	EZH2
GSM830993	K562	HDAC1
GSM830994	K562	HDAC1
GSM830995	K562	HDAC2
GSM830996	K562	HDAC2
GSM830997	K562	HDAC6
GSM830998	K562	HDAC6
GSM830999	K562	CBX3
GSM831000	K562	KDM5C
GSM831001	K562	CREBBP
GSM831002	K562	KDM1A
GSM831003	K562	CHD3
GSM831004	K562	NCOR1
GSM831005	K562	WHSC1
GSM831006	K562	EP300
GSM831007	K562	KAT2B
GSM831008	K562	PHF8
GSM831009	K562	PHF8
GSM831010	K562	KDM5B
GSM831011	K562	KDM5B
GSM831012	K562	RBBP5
GSM831013	K562	RBBP5
GSM831014	K562	RBBP5
GSM831015	K562	REST
GSM831016	K562	POLR2A
GSM831017	K562	RNF2
GSM831018	K562	SAP30
GSM831019	K562	SAP30
GSM831020	K562	SIRT6
GSM831021	K562	SUZ12
GSM831025	H1	CHD1
GSM831026	H1	CHD1
GSM831027	H1	CHD7
GSM831028	H1	EZH2
GSM831029	H1	HDAC2
GSM831030	H1	HDAC6
GSM831031	H1	KDM5A
GSM831032	H1	KDM5A
GSM831033	H1	KDM5B
GSM831034	H1	KDM5C
GSM831035	H1	KDM4A
GSM831036	H1	EP300
GSM831037	H1	PHF8
GSM831038	H1	RBBP5
GSM831039	H1	RBBP5
GSM831040	H1	SAP30
GSM831041	H1	SIRT6
GSM831042	H1	SUZ12
GSM881390	H1	H2AZ
GSM922965	GM11994	NFE2L2
GSM957606	RPMI-8402	TCF7L1
GSM957607	RPMI-8402	TCF7L1
GSM957608	RPMI-8402	GATA3
GSM957609	RPMI-8402	GATA3
GSM957610	RPMI-8402	TCF12
GSM957611	RPMI-8402	TCF12
GSM957612	RPMI-8402	TAL1
GSM957614	RPMI-8402	TAL1
GSM779425	HeLa	HCFC1
GSM779426	HeLa	HCFC1
GSM779430	HeLa	ZNF143
GSM779431	HeLa	THAP1
GSM779432	HeLa	GABPA
GSM779433	HeLa	YY1
GSM779436	HeLa	POLR2B
GSM699727	HCT-116	CBX3
GSM699729	HCT-116	CBX3
GSM699734	HCT-116	CBX3
GSM699735	HCT-116	CBX3
GSM898224	HCT-116	CBX3
GSM898225	HCT-116	CBX3
GSM920942	Raji	POLR2A
GSM775364	LNCaP	AR
GSM775365	LNCaP	AR
GSM920943	Raji	POLR2A
GSM920944	Raji	POLR2A
GSM920945	Raji	POLR2A
GSM920949	Raji	POLR2A
GSM941710	BCBL1	CTCF
GSM941711	BCBL1	SMC1A
GSM941218	LCL	SMC1A
GSM941219	LCL	NIPBL
GSM940321	SEM	HOXA9
GSM940322	SEM	MEIS1
GSM940323	SEM	HOXA9
GSM940324	SEM	MEIS1
GSM958507	V6.5	H2AZ
GSM955977	None	HIF1A
GSM955978	None	HIF1A
GSM956689	HeLa	FOXK1
GSM956690	HeLa	FOXK1
GSM889425	MCF-7	TFAP2C
GSM889426	BT-474	TFAP2C
GSM889427	MDA-MB-453	TFAP2C
GSM889428	SKBR-3	TFAP2C
GSM838673	None	BMI1
GSM838668	None	BMI1
GSM838671	None	BMI1
GSM838675	None	ATF3
GSM838670	None	BMI1
GSM1036402	P493-6	BRD4
GSM1036404	P493-6	MYC
GSM1036411	P493-6	T
GSM1036407	P493-6	MED1
GSM1036401	P493-6	BRD4
GSM1036403	P493-6	BRD4
GSM1036406	P493-6	MAX
GSM1036410	P493-6	T
GSM1036409	P493-6	T
GSM1036412	P493-6	POLR2A
GSM952457	NCCIT	DNMT3B
GSM952463	NCCIT	DNMT1
GSM952456	NCCIT	DNMT3A
GSM952455	NCCIT	DNMT1
GSM952465	NCCIT	DNMT3B
GSM952464	NCCIT	DNMT3A
GSM936207	U2OS	FOXM1
GSM936206	U2OS	FOXM1
GSM850306	None	RELA
GSM850307	None	RELA
GSM850305	None	POLR2A
GSM850304	None	POLR2A
GSM1024800	MCF-7	ARNT
GSM1024799	MCF-7	AHR
GSM1133488	U2OS	TP53
GSM1133486	U2OS	TP53
GSM1133484	U2OS	TP53
GSM1133482	U2OS	TP53
GSM1115991	MCF-7	ESR1
GSM1115990	MCF-7	ESR1
GSM1085732	MM1.S	CDK9
GSM1085733	MM1.S	MED1
GSM1085735	MM1.S	CDK9
GSM986086	MCF-7	EP300
GSM986064	MCF-7	ESR1
GSM986085	MCF-7	EP300
GSM986070	MCF-7	GATA3
GSM986090	ZR-75-1	ESR1
GSM986063	MCF-7	ESR1
GSM986075	MCF-7	GATA3
GSM986065	MCF-7	FOXA1
GSM986072	MCF-7	GATA3
GSM986061	MCF-7	ESR1
GSM986066	MCF-7	FOXA1
GSM986074	MCF-7	GATA3
GSM986059	MCF-7	ESR1
GSM986060	MCF-7	ESR1
GSM986089	ZR-75-1	ESR1
GSM986069	MCF-7	GATA3
GSM986071	MCF-7	GATA3
GSM986067	MCF-7	GATA3
GSM986087	MCF-7	EP300
GSM986088	MCF-7	EP300
GSM986062	MCF-7	ESR1
GSM986076	MCF-7	GATA3
GSM986073	MCF-7	GATA3
GSM986068	MCF-7	GATA3
GSM894078	P493-6	MED1
GSM894075	P493-6	MAX
GSM894088	P493-6	POLR2A
GSM894080	P493-6	MED1
GSM894059	P493-6	MYC
GSM894081	H2171	MED1
GSM894061	U87	MYC
GSM894076	P493-6	MAX
GSM894099	H128	MAX
GSM894090	P493-6	POLR2A
GSM894098	H128	MYC
GSM894060	P493-6	MYC
GSM894085	MM1.S	MAX
GSM894089	P493-6	POLR2A
GSM894074	P493-6	MAX
GSM894058	P493-6	MYC
GSM894077	U87	MAX
GSM894082	U87	MED1
GSM894079	P493-6	MED1
GSM894086	MM1.S	POLR2A
GSM1198711	MCF-7	ESR1
GSM1198994	ReN-VM	SOX2
GSM1198993	ReN-VM	SOX2
GSM1198716	MCF-7	NR5A2
GSM1198712	MCF-7	ESR1
GSM1198714	MCF-7	ESR1
GSM1198713	MCF-7	ESR1
GSM908059	None	NFE2
GSM908069	None	POLR2A
GSM908054	None	TAL1
GSM908066	None	RAD21
GSM908055	None	TAL1
GSM908058	None	NFE2
GSM908065	None	CTCF
GSM908068	None	POLR2A
GSM908067	None	RAD21
GSM908064	None	CTCF
GSM971334	None	EP300
GSM971332	None	SMARCA4
GSM971343	None	SMARCA4
GSM971336	None	EP300
GSM971335	None	SMARCA4
GSM971344	None	POLR2A
GSM971333	None	SMARCA4
GSM935137	P493-6	CDK9
GSM935135	P493-6	CDK9
GSM935136	P493-6	CDK9
GSM773912	T47D	ELF5
GSM773913	T47D	ELF5
GSM945570	Raji	POLR2A
GSM945599	None	IRF5
GSM945572	Raji	POLR2A
GSM945571	Raji	POLR2A
GSM945598	None	IRF5
GSM840279	MCF-7	POLR2A
GSM798431	BT-474	ESR1
GSM798426	None	ESR1
GSM798439	MCF-7	FOXA1
GSM798401	None	ESR1
GSM798435	MCF-7	ESR1
GSM798427	None	ESR1
GSM798432	TAM_R	ESR1
GSM798437	MCF-7	FOXA1
GSM798404	None	ESR1
GSM798405	None	ESR1
GSM798424	MCF-7	ESR1
GSM798402	None	ESR1
GSM798403	None	ESR1
GSM798429	T47D	ESR1
GSM798433	TAM_R	ESR1
GSM798436	MCF-7	FOXA1
GSM798430	BT-474	ESR1
GSM798428	T47D	ESR1
GSM798438	MCF-7	FOXA1
GSM798400	None	ESR1
GSM798434	MCF-7	ESR1
GSM798423	MCF-7	ESR1
GSM798425	MCF-7	ESR1
GSM970214	NB4	POLR2A
GSM970261	None	IRF2
GSM970257	None	GATA1
GSM970258	None	GATA1
GSM970259	None	POLR2A
GSM970210	HCT-116	POLR2A
GSM970260	None	POLR2A
GSM970211	HeLa-S3	POLR2A
GSM970216	K562	CTCF
GSM1056576	None	CTCF
GSM1056577	None	CTCF
GSM770765	T47D	PR
GSM770762	T47D	PR
GSM770759	AB32	PR
GSM770764	T47D	PR
GSM770758	AB32	PR
GSM905355	U87MG	EP300
GSM776557	None	TBX21
GSM776558	None	GATA3
GSM776559	None	GATA3
GSM896986	BJ	SOX2
GSM896985	BJ	POU5F1
GSM896987	BJ	KLF4
GSM896988	BJ	MYC
GSM1059397	LNCaP	POLR2A
GSM1059392	MCF-7	EP300
GSM1059394	LNCaP	POLR2A
GSM1059396	LNCaP	POLR2A
GSM1059387	MCF-7	H2AZ
GSM1059398	LNCaP	POLR2A
GSM1059395	LNCaP	POLR2A
GSM1059393	LNCaP	POLR2A
GSM1080949	H295R	SF1
GSM1080947	H295R	SF1
GSM1080948	H295R	SF1
GSM1080950	H295R	SF1
GSM325933	K562	POLR2A
GSM325935	NB4	POLR2A
GSM881709	NCCIT	SMARCB1
GSM881712	NCCIT	POU5F1
GSM881711	NCCIT	SMARCB1
GSM881710	NCCIT	POU5F1
GSM1033764	None	POLR2A
GSM1033760	None	MED1
GSM1033761	None	MED1
GSM1033755	None	CDK9
GSM1033756	None	CDK9
GSM1033754	None	MYC
GSM1033759	None	MAX
GSM1033753	None	BRD4
GSM1033752	None	BRD4
GSM1034504	NHEK	GRHL3
GSM1034506	NHEK	WDR5
GSM916524	LNCaP	FOXA1
GSM916523	LNCaP	FOXA1
GSM916521	LNCaP	AR
GSM916522	LNCaP	AR
GSM1070129	MM1.S	POLR2A
GSM1070124	MM1.S	BRD4
GSM1070125	MM1.S	CTCF
GSM1070127	MM1.S	POLR2A
GSM897577	HEK293T	TET3
GSM897576	HEK293T	TET2
GSM897558	IMR90	LMNB1
GSM897120	BG03	SMC1A
GSM897119	BG03	SMC3
GSM897116	BG03	SMAD3
GSM897115	BG03	POLR2A
GSM897123	WM853.2	SETDB1
GSM897117	BG03	SMAD3
GSM897118	BG03	SMAD3
GSM937544	BG03	POLR2A
GSM937562	None	CDK8
GSM937561	None	CDK8
GSM937545	BG03	POLR2A
GSM937563	None	CDK8
GSM1124071	HUES64	NANOG
GSM1124068	HUES64	SOX2
GSM1124067	HUES64	POU5F1
GSM1124070	HUES64	NANOG
GSM1124069	HUES64	SOX2
GSM935551	MCF-10A	STAT3
GSM1054011	HEK293T	MYC
GSM1054009	HEK293T	MYC
GSM1054010	HEK293T	MYC
GSM969562	LNCaP-abl	EZH2
GSM969570	LNCaP	EZH2
GSM969565	LNCaP-abl	AR
GSM969566	LNCaP-abl	POLR2A
GSM969572	LNCaP	SUZ12
GSM969564	LNCaP-abl	SUZ12
GSM869306	DLD-1	ESR1
GSM869312	DL23	POLR2A
GSM869309	DLD-1	POLR2A
GSM869310	DLD-1	POLR2A
GSM869308	DLD-1	POLR2A
GSM869307	DL23	FOXO3
GSM869313	DL23	POLR2A
GSM869314	DL23	POLR2A
GSM651557	None	SMARCA4
GSM651558	None	SMARCA4
GSM1154505	IMR90	MECP2
GSM1154504	IMR90	MECP2
GSM1154506	IMR90	MECP2
GSM1154513	HCT-116	POLR2A
GSM1154509	HCT-116	MECP2
GSM1154510	HCT-116	MECP2
GSM1023622	HGFDFN168	LMNA
GSM1023624	HGADFN167	LMNA
GSM1023626	HGADFN167	LMNA
GSM1023620	HGFDFN168	LMNA
GSM1086295	Namalwa	PAX5
GSM1086298	L428-PAX5	PAX5
GSM1086297	L428-PAX5	PAX5
GSM1086294	Raji	PAX5
GSM1086293	Raji	PAX5
GSM1086296	Namalwa	PAX5
GSM1050111	HEK293T	GCG
GSM1050110	HEK293T	EHMT2
GSM794864	None	TP63
GSM794862	None	TP63
GSM785503	None	EGR2
GSM785502	None	CEBPB
GSM785501	None	SPI1
GSM785504	None	EGR2
GSM1032075	SEM	RUNX1
GSM1168432	C4-12	CHRM2
GSM1168433	C4-12	CHRM2
GSM785495	None	SPI1
GSM785496	None	CEBPB
GSM785493	None	H2AZ
GSM785499	None	H2AZ
GSM1111178	LCL	RELA
GSM1111177	LCL	NR3C1
GSM1111180	LCL	RELA
GSM1111174	LCL	NR3C1
GSM1111181	LCL	RELA
GSM1111176	LCL	NR3C1
GSM1111179	LCL	RELA
GSM1111175	LCL	NR3C1
GSM941543	RS4	KMT2A
GSM941544	RS4	AFF1
GSM1197639	IMR90	LMNB1
GSM1197637	IMR90	LMNB1
GSM1197636	IMR90	LMNB1
GSM1197640	IMR90	LMNB1
GSM1197638	IMR90	LMNB1
GSM1197635	IMR90	LMNB1
GSM1001005	MCF-7	FOXM1
GSM1001000	MDA-MB-231	FOXM1
GSM1001003	MCF-7	FOXM1
GSM1001002	MDA-MB-231	FOXM1
GSM1001006	MCF-7	FOXM1
GSM1001004	MCF-7	FOXM1
GSM1001001	MDA-MB-231	FOXM1
GSM1187120	MCF-7	SPDEF
GSM1187118	MCF-7	ESR1
GSM1187116	MCF-7	ESR1
GSM1187119	MCF-7	SPDEF
GSM1187117	MCF-7	ESR1
GSM1187121	MCF-7	SPDEF
GSM951900	None	HSF1
GSM951910	None	HSF1
GSM951907	None	HSF1
GSM951903	None	HSF1
GSM951901	None	HSF1
GSM951909	None	HSF1
GSM951904	None	HSF1
GSM951906	None	HSF1
GSM898060	GCB	BCL6
GSM898061	GCB	BCOR
GSM898055	OCI-Ly1	EP300
GSM898056	OCI-Ly1	NCOR1
GSM898062	GCB	NCOR2
GSM1126512	None	H2AZ
GSM1126511	None	H2AZ
GSM1126513	None	H2AZ
GSM1126514	None	H2AZ
GSM1126515	None	H2AZ
GSM654639	NCCIT	POLR2A
GSM654638	NCCIT	DOT1L
GSM1116655	MCF-7	POLR2A
GSM1116660	MCF-7	POLR2A
GSM1116671	M0-91	HSF1
GSM1116653	MCF-7	HSF1
GSM1116666	M0-91	HSF1
GSM1116665	M0-91	HSF1
GSM1116659	MCF-7	HSF1
GSM1116669	M0-91	HSF1
GSM1116661	MCF-7	POLR2A
GSM1116663	M0-91	HSF1
GSM1116654	MCF-7	HSF1
GSM1116672	M0-91	HSF1
GSM1116656	MCF-7	POLR2A
GSM1116658	MCF-7	HSF1
GSM1116668	M0-91	HSF1
GSM917815	MCF-10A	SNAPC4
GSM917816	MCF-10A	POLR2A
GSM917814	MCF-10A	SNAPC1
GSM822300	H1	POLR2A
GSM585588	Kasumi-1	RUNX1T1
GSM585586	Kasumi-1	TCF12
GSM585591	SKNO-1	FLI1
GSM1125983	None	GRHL2
GSM1125982	None	GRHL2
GSM1125984	None	GRHL2
GSM646475	NHLF	CTCF
GSM646412	None	CTCF
GSM646455	NHEK	CTCF
GSM646413	None	CTCF
GSM646454	NHEK	CTCF
GSM646474	NHLF	CTCF
GSM646432	K562	CTCF
GSM646433	K562	CTCF
GSM983100	NCI-H1819	NKX2-1
GSM983105	NCI-H3122	FOXA1
GSM983104	NCI-H3122	NKX2-1
GSM983102	NCI-H2087	NKX2-1
GSM837997	CCRF-CEM	TAL1
GSM837986	CCRF-CEM	GATA3
GSM837987	CCRF-CEM	TCF12
GSM837998	None	TAL1
GSM837988	CCRF-CEM	TCF12
GSM837999	None	TAL1
GSM837994	CCRF-CEM	RUNX1
GSM837992	CCRF-CEM	LMO2
GSM837985	CCRF-CEM	TCF7L1
GSM837993	CCRF-CEM	LMO2
GSM837995	CCRF-CEM	RUNX1
GSM837996	CCRF-CEM	TAL1
GSM1138985	None	CTCF
GSM763404	OCI-Ly1	BCL6
GSM763428	OCI-Ly1	POLR2A
GSM763402	OCI-Ly1	BCL6
GSM763406	OCI-Ly1	NCOR2
GSM763410	OCI-Ly1	BCOR
GSM763427	OCI-Ly1	POLR2A
GSM1104364	HeLa-S3	RCOR1
GSM1104352	HeLa-S3	KDM1A
GSM1104359	HeLa-S3	RCOR1
GSM1104363	HeLa-S3	KDM1A
GSM1104358	HeLa-S3	KDM1A
GSM1104353	HeLa-S3	RCOR1
GSM1017849	T47D-MTVL	PR
GSM1017850	T47D-MTVL	PR
GSM1017851	T47D-MTVL	PR
GSM1017848	T47D-MTVL	PR
GSM1192175	H295R	REST
GSM1192174	H295R	REST
GSM714812	None	NR2F2
GSM714811	None	NR2F1
GSM714804	None	EP300
GSM1129361	OCI-Ly1	EZH2
GSM1129362	SU-DHL6	EZH2
GSM1129363	WSU-DLCL2	EZH2
GSM1129359	Farage	EZH2
GSM1129358	None	EZH2
GSM1129360	SU-DHL5	EZH2
GSM1129364	Pfeiffer	EZH2
GSM989353	MCF7-LTED	PBX1
GSM1035428	WI-38	POLR2A
GSM1035437	WI-38	POLR2A
GSM984381	C4-2B	AR
GSM984390	22RV1	AR
GSM984385	C4-2B	AR
GSM984392	C4-2B	FOXA1
GSM984386	LNCaP	AR
GSM984389	22RV1	AR
GSM984388	LNCaP	AR
GSM984391	C4-2B	FOXA1
GSM984382	C4-2B	AR
GSM984383	C4-2B	AR
GSM984387	LNCaP	AR
GSM984380	C4-2B	AR
GSM714610	LNCaP	REPIN1
GSM822276	GM19240	CTCF
GSM822274	H1	MYC
GSM822271	NHEK	CTCF
GSM822277	GM19239	CTCF
GSM822297	H1	CTCF
GSM822299	GM12892	CTCF
GSM822294	GM12891	CTCF
GSM822278	GM19238	CTCF
GSM971947	HEK293	BRD3
GSM971949	HEK293	CBX5
GSM971948	HEK293	BRD4
GSM971946	HEK293	BRD2
GSM971950	HEK293	CBX1
GSM1007997	WI-38	CTCF
GSM1007998	WI-38	CTCF
GSM1155984	T47D-MTVL	POLR2A
GSM958756	Huh7	FOXA1
GSM958753	Huh7	FOXA1
GSM958755	Huh7	FOXA1
GSM958752	Huh7	FOXA1
GSM958754	Huh7	FOXA1
GSM958757	Huh7	FOXA1
GSM663759	H1	HIST1H1B
GSM663761	IMR90	HIST1H1B
GSM1095934	None	HIRA
GSM1095936	None	RB1
GSM1095933	None	SPI1
GSM1218849	None	MYOD1
GSM1218850	None	MYOD1
GSM1218851	None	MYOD1
GSM956127	None	YY1
GSM896741	MCF-7	CTBP1
GSM798384	None	ESR1
GSM798395	None	ESR1
GSM798390	None	ESR1
GSM798396	None	ESR1
GSM798397	None	ESR1
GSM798392	None	ESR1
GSM798385	None	ESR1
GSM798383	None	ESR1
GSM798388	None	ESR1
GSM798389	None	ESR1
GSM798393	None	ESR1
GSM798394	None	ESR1
GSM798386	None	ESR1
GSM798391	None	ESR1
GSM798398	None	ESR1
GSM798399	None	ESR1
GSM798387	None	ESR1
GSM1140398	HEK293T	FANCD2
GSM1140397	HEK293T	FANCD2
GSM830121	None	TP63
GSM830122	None	TP63
GSM891243	HEK293	DCP1A
GSM891244	HEK293	POLR2A
GSM891241	HEK293	XRN2
GSM891239	HEK293	TTF2
GSM891236	HeLa	DCP1A
GSM891233	HeLa	TTF2
GSM891240	HEK293	XRN2
GSM891242	HEK293	POLR2A
GSM891235	HeLa	XRN2
GSM891234	HeLa	TTF2
GSM937968	HeLa	H2AZ
GSM1097884	None	RUNX1
GSM1097880	None	FLI1
GSM1097882	None	LYL1
GSM1097885	None	LMO2
GSM1097883	None	GATA2
GSM1097881	None	TAL1
GSM989640	LNCaP	NKX3-1
GSM823381	None	POLR2A
GSM823382	None	BRD4
GSM823378	None	BRD4
GSM823379	None	BRD4
GSM823380	None	POLR2A
GSM486281	GM19099	RELA
GSM486293	GM12892	RELA
GSM486288	GM15510	RELA
GSM486294	GM12892	RELA
GSM486282	GM19099	RELA
GSM486298	GM10847	RELA
GSM486295	GM12892	RELA
GSM486286	GM15510	RELA
GSM486289	GM15510	RELA
GSM486290	GM15510	RELA
GSM486287	GM15510	RELA
GSM486299	GM10847	RELA
GSM486283	GM19099	RELA
GSM874640	A549	PAF1
GSM874636	A549	PAF1
GSM874633	A549	POLR2A
GSM874641	A549	CHD1
GSM874634	A549	POLR2A
GSM874635	A549	PAF1
GSM938411	IMR90	SNAPC2
GSM938413	IMR90	SNAPC1
GSM938409	IMR90	POLR2B
GSM938416	HeLa	POLR2A
GSM938412	IMR90	SNAPC2
GSM938415	IMR90	SNAPC4
GSM938408	IMR90	BRF2
GSM938407	IMR90	POLR3D
GSM938410	IMR90	GTF2B
GSM938406	IMR90	POLR3D
GSM938414	IMR90	SNAPC5
GSM838001	None	TAL1
GSM838006	Jurkat E6-1	LMO1
GSM838000	None	TAL1
GSM838005	Jurkat E6-1	LMO1
GSM983098	NCI-H3122	NKX2-1
GSM646373	None	CTCF
GSM646315	GM12878	CTCF
GSM646334	H1	CTCF
GSM646353	HepG2	CTCF
GSM646372	None	CTCF
GSM646354	HepG2	CTCF
GSM646314	GM12878	CTCF
GSM646335	H1	CTCF
GSM646392	None	CTCF
GSM646393	None	CTCF
GSM1151769	HEK293	YBX1
GSM743040	COLO-320	CDX2
GSM743039	COLO-320	CDX2
GSM959052	FLP76	ZNF76
GSM959056	HPB-ALL	NOTCH1
GSM959048	HEK293T	ZNF143
GSM959049	HPB-ALL	ZNF143
GSM959051	FLP143HA	ZNF143
GSM959046	HeLa-S3	ZNF143
GSM959047	K562	ZNF143
GSM959045	HeLa-S3	ZNF143
GSM959050	FLP143HA	ZNF143
GSM1019126	MCF-7	GREB1
GSM1019133	MCF-7	NR2F2
GSM1019130	MCF-7	GREB1
GSM1019122	MCF-7	E2F4
GSM1019132	MCF-7	GREB1
GSM1019129	MCF-7	GREB1
GSM1019123	MCF-7	E2F4
GSM1019137	MCF-7	TLE3
GSM1019131	MCF-7	ESR1
GSM1019136	MCF-7	RXRA
GSM1019134	MCF-7	KLF4
GSM1019127	MCF-7	GREB1
GSM1019125	MCF-7	ESR1
GSM1019128	MCF-7	ESR1
GSM1099033	MDA-MB-453	TCF7L2
GSM1099031	MDA-MB-453	FOXA1
GSM1099032	MDA-MB-453	TCF7L2
GSM1099029	MDA-MB-453	MYC
GSM1099030	MDA-MB-453	AR
GSM929090	IMR90	EP300
GSM835863	SKNO-1	EP300
GSM902779	None	TFAP2A
GSM863152	NB4	FLI1
GSM863154	U937	FLI1
GSM863153	U937	FLI1
GSM809017	None	MEF2C
GSM809016	None	MEF2C
GSM980649	LNCaP	AR
GSM980654	LNCaP	POLR2A
GSM980660	VCaP	NR3C1
GSM980648	LNCaP	AR
GSM980664	LNCaP	NR3C1
GSM980658	VCaP	AR
GSM980653	LNCaP	POLR2A
GSM980663	LNCaP	AR
GSM980650	LNCaP	AR
GSM980657	VCaP	AR
GSM980665	LNCaP	NR3C1
GSM980655	LNCaP	NR3C1
GSM980651	LNCaP	AR
GSM980647	LNCaP	AR
GSM980662	LNCaP	AR
GSM980652	LNCaP	AR
GSM951864	MCF-10A	HSF1
GSM951885	NCI-H441	HSF1
GSM951892	NCI-H838	HSF1
GSM951889	SKBR-3	HSF1
GSM951874	SW620	HSF1
GSM951895	BT-20	HSF1
GSM951873	SW620	HSF1
GSM951853	None	HSF1
GSM951867	NCI-1703	HSF1
GSM951862	MCF-10A	HSF1
GSM951891	NCI-H838	HSF1
GSM951849	None	HSF1
GSM951868	NCI-1703	HSF1
GSM951894	BT-20	HSF1
GSM951876	HCT-15	HSF1
GSM951859	None	HSF1
GSM951898	None	HSF1
GSM951857	None	HSF1
GSM951879	HT29	HSF1
GSM951897	None	HSF1
GSM951886	NCI-H441	HSF1
GSM951882	MCF-7	HSF1
GSM951888	SKBR-3	HSF1
GSM951870	ZR-75-1	HSF1
GSM951851	None	HSF1
GSM951883	MCF-7	HSF1
GSM951880	HT29	HSF1
GSM951871	ZR-75-1	HSF1
GSM951861	MCF-10A	HSF1
GSM951865	MCF-10A	HSF1
GSM951855	None	HSF1
GSM951877	HCT-15	HSF1
GSM894104	H2171	POLR2A
GSM894107	U87	POLR2A
GSM894108	MM1.S	MYC
GSM894100	H128	POLR2A
GSM894103	H2171	MAX
GSM894109	MM1.S	MED1
GSM894102	H2171	MYC
GSM945611	None	STAT4
GSM945601	None	IRF5
GSM945609	None	STAT4
GSM945612	None	STAT4
GSM945608	None	STAT4
GSM945610	None	STAT4
GSM945603	None	IRF5
GSM945606	None	STAT4
GSM945604	None	IRF5
GSM945600	None	IRF5
GSM945607	None	STAT4
GSM945605	None	IRF5
GSM945602	None	IRF5
GSM1010720	A549	CREB1
GSM1010744	GM12878	REST
GSM1010726	A549	CREB1
GSM1010719	A549	CREB1
GSM1010723	A549	JUN
GSM1010724	A549	FOXA2
GSM722170	Jurkat E6-1	RUNX1
GSM722167	Jurkat E6-1	TCF7L1
GSM722171	Jurkat E6-1	RUNX1
GSM722169	Jurkat E6-1	RUNX1
GSM722166	Jurkat E6-1	TCF12
GSM722165	Jurkat E6-1	TAL1
GSM722168	Jurkat E6-1	GATA3
GSM722164	Jurkat E6-1	TAL1
GSM1141538	DLD-1	REPIN1
GSM1122317	ME-1	EP300
GSM1122313	ME-1	ELF1
GSM1122312	ME-1	FLI1
GSM1122308	ME-1	TBP
GSM1122310	ME-1	GATA2
GSM1122315	ME-1	SPI1
GSM1122319	None	MYH11
GSM1122311	ME-1	TAL1
GSM1122318	ME-1	HDAC1
GSM1122307	ME-1	POLR2A
GSM1122309	ME-1	TCF12
GSM1122321	U937	CBFB
GSM1122302	ME-1	CBFB
GSM1122320	None	CBFB
GSM1122303	ME-1	CBFB
GSM1122304	ME-1	MYH11
GSM1122306	ME-1	RUNX1
GSM1122322	U937	CBFB
GSM1122305	ME-1	MYH11
GSM1122323	U937	MYH11
GSM726978	SKNO-1	RUNX1
GSM726977	SKNO-1	CBFB
GSM726989	U937	POLR2A
GSM726988	U937	POLR2A
GSM1009628	None	EP300
GSM1009627	None	EP300
GSM1009634	None	EP300
GSM1009648	None	ETS1
GSM1009632	None	EP300
GSM1009631	None	EP300
GSM1009629	None	EP300
GSM1009647	None	ETS1
GSM1009649	None	ETS1
GSM1009630	None	EP300
GSM1009633	None	EP300
GSM1009650	None	ETS1
GSM749524	NB4	EP300
GSM749522	NB4	H2AZ
GSM749517	NB4	RUNX1
GSM1103546	HT1080	SSRP1
GSM1103545	HT1080	SSRP1
GSM1103544	HT1080	SSRP1
GSM1103543	HT1080	SSRP1
GSM1103548	HT1080	SSRP1
GSM1103547	HT1080	SSRP1
GSM1058989	HeLa	MYC
GSM1058990	HeLa	MAX
GSM900168	MDAH087	TP53
GSM1031240	None	SUZ12
GSM1031241	None	REST
GSM1153765	Mutu III	SND1
GSM808767	FB0167P	MYC
GSM808755	MCF-7	MYC
GSM808776	H54	POLR2A
GSM808772	H54	CTCF
GSM808775	H54	POLR2A
GSM808768	FB0167P	POLR2A
GSM808759	FB8470	CTCF
GSM808761	FB8470	MYC
GSM808766	FB0167P	MYC
GSM808771	H54	CTCF
GSM808754	MCF-7	MYC
GSM808752	MCF-7	CTCF
GSM808762	FB8470	MYC
GSM808764	FB0167P	CTCF
GSM808765	FB0167P	CTCF
GSM808757	MCF-7	POLR2A
GSM808773	H54	MYC
GSM808756	MCF-7	POLR2A
GSM808769	FB0167P	POLR2A
GSM808753	MCF-7	CTCF
GSM808760	FB8470	CTCF
GSM808774	H54	MYC
GSM841736	HEK293T	AFF4
GSM1008617	H2171	MAX
GSM1008620	H2171	MYC
GSM1008618	H128	MAX
GSM1008532	None	RELA
GSM1008530	None	RELA
GSM1008649	H1	POLR2A
GSM1008531	None	RELA
GSM1008619	H128	MYC
GSM1022943	None	BRD4
GSM1022949	None	POLR2A
GSM1022946	None	POLR2A
GSM1022947	None	POLR2A
GSM1022944	None	BRD4
GSM1022950	None	POLR2A
GSM1022948	None	POLR2A
GSM1022945	None	POLR2A
GSM854690	MCF-7	ESR1
GSM802405	IMR90	RBL2
GSM802403	IMR90	RB1
GSM802404	IMR90	RBL1
GSM1065712	K562	HSF2
GSM1065718	K562	HSF1
GSM1065711	K562	HSF1
GSM1065721	K562	HSF1
GSM1065722	K562	HSF2
GSM1065715	K562	HSF2
GSM1065010	None	POLR2A
GSM1065719	K562	HSF2
GSM1065714	K562	HSF1
GSM1065008	None	TAF3
GSM991662	IMR90	E2F7
GSM991659	IMR90	E2F7
GSM991660	IMR90	E2F7
GSM991663	IMR90	E2F7
GSM991661	IMR90	E2F7
GSM1208745	LoVo	FOXD2
GSM1208621	LoVo	GATA6
GSM1208782	LoVo	OTX1
GSM1208743	LoVo	ZFHX3
GSM1208643	LoVo	LEF1
GSM1208664	LoVo	NR2F1
GSM1208703	LoVo	ZNF236
GSM1208614	LoVo	ERF
GSM1208760	LoVo	HSF4
GSM1208662	LoVo	NPAT
GSM1208732	LoVo	ELF3
GSM1208739	LoVo	ETV7
GSM1208750	LoVo	GLI1
GSM1208734	LoVo	EOMES
GSM1208777	LoVo	NFYA
GSM1208666	LoVo	NR3C1
GSM1208665	LoVo	NR2F2
GSM1208646	LoVo	MED12
GSM1208346	None	NFATC1
GSM1208758	LoVo	HOXC6
GSM1208772	LoVo	MSX1
GSM1208609	LoVo	EHF
GSM1208794	LoVo	SOX2
GSM1208695	LoVo	TGIF1
GSM1208594	LoVo	CAMTA2
GSM1208654	LoVo	MYC
GSM1208615	LoVo	ESRRA
GSM1208716	LoVo	CBFB
GSM1208702	LoVo	ZBTB7B
GSM1208781	LoVo	NKX3-1
GSM1208783	LoVo	PATZ1
GSM1208697	LoVo	UBTF
GSM1208800	LoVo	T
GSM1208797	LoVo	SPIB
GSM1208752	LoVo	GLIS1
GSM1208778	LoVo	NKX2-1
GSM1208707	LoVo	ZZZ3
GSM1208755	LoVo	HMGA1
GSM1208756	LoVo	HOXA13
GSM1208644	LoVo	LHX2
GSM1208762	LoVo	JDP2
GSM1208786	LoVo	PHF20
GSM1208788	LoVo	RARG
GSM1208768	LoVo	MAZ
GSM1208608	LoVo	EGR1
GSM1208652	LoVo	MYB
GSM1208795	LoVo	SOX3
GSM1208690	LoVo	TFAP2A
GSM1208779	LoVo	NKX2-5
GSM1208601	LoVo	CREB3L2
GSM1208599	LoVo	CEBPG
GSM1208668	LoVo	RAD21
GSM1208787	LoVo	RARA
GSM1208677	LoVo	SMAD4
GSM1208729	LoVo	E2F3
GSM1208789	LoVo	RBCK1
GSM1208696	LoVo	TP53
GSM1208730	LoVo	E2F7
GSM1208747	LoVo	FOXK2
GSM1208604	LoVo	CUX1
GSM1208774	LoVo	NFATC1
GSM1208628	LoVo	HES1
GSM1208748	LoVo	FOXP3
GSM1208631	LoVo	HINFP
GSM1208744	LoVo	FOXA1
GSM1208807	LoVo	VEZF1
GSM1208765	LoVo	LIN9
GSM1208757	LoVo	HOXA2
GSM1208624	LoVo	GLIS3
GSM1208792	LoVo	SATB1
GSM1208806	LoVo	TRPS1
GSM1208738	LoVo	ETS2
GSM1208632	LoVo	HNF4A
GSM1208607	LoVo	E2F4
GSM1208741	LoVo	EZH2
GSM1208699	LoVo	YY1
GSM1208722	LoVo	CREM
GSM1208622	LoVo	GLI2
GSM1208723	LoVo	DLX1
GSM1208640	LoVo	KLF10
GSM1208721	LoVo	CREB3L4
GSM1208725	LoVo	DLX4
GSM1208590	LoVo	ARNT
GSM1208626	LoVo	GMEB2
GSM1208693	LoVo	TFE3
GSM1208627	LoVo	HBP1
GSM1208655	LoVo	MZF1
GSM1208596	LoVo	CASZ1
GSM1208636	LoVo	HOXB13
GSM1208619	LoVo	GATA2
GSM1208691	LoVo	TFDP1
GSM1208759	LoVo	HSF1
GSM1208753	LoVo	HIF1A
GSM1208708	LoVo	ADNP
GSM1208653	LoVo	MYBL2
GSM1208780	LoVo	NKX2-2
GSM1208647	LoVo	MED1
GSM1208688	LoVo	TCF12
GSM1208612	LoVo	ELF2
GSM1208620	LoVo	GATA4
GSM1208345	None	NFATC1
GSM1208639	LoVo	JUN
GSM1208669	LoVo	RAX2
GSM1208667	LoVo	PITX1
GSM1208672	LoVo	RFX5
GSM1208804	LoVo	TOX4
GSM1208784	LoVo	PAX2
GSM1208681	LoVo	SOX4
GSM1208705	LoVo	ZNF407
GSM1208611	LoVo	USF2
GSM1208727	LoVo	DMRT1
GSM1208704	LoVo	ZNF250
GSM1208751	LoVo	GLI3
GSM1208701	LoVo	ZBTB17
GSM1208610	LoVo	ELF1
GSM1208660	LoVo	NFIL3
GSM1208763	LoVo	JUND
GSM1208736	LoVo	ETV5
GSM1208785	LoVo	PDX1
GSM1208671	LoVo	RFX2
GSM1208613	LoVo	EP300
GSM1208598	LoVo	CEBPB
GSM1208706	LoVo	ZNF706
GSM1208685	LoVo	SREBF2
GSM1208645	LoVo	MAX
GSM1208623	LoVo	GLIS2
GSM1208694	LoVo	TFEB
GSM1208616	LoVo	ETV4
GSM1208683	LoVo	SP1
GSM1208719	LoVo	CLOCK
GSM1208657	LoVo	NFAT5
GSM1208603	LoVo	CTCF
GSM1208718	LoVo	CIC
GSM1208692	LoVo	TFDP2
GSM1208663	LoVo	NR1H3
GSM1208678	LoVo	SMC1A
GSM1208802	LoVo	TEAD2
GSM1208766	LoVo	LMX1B
GSM1208656	LoVo	NEUROG3
GSM1208709	LoVo	AEBP2
GSM1208680	LoVo	SNAI1
GSM1208670	LoVo	RFX1
GSM1208661	LoVo	NIPBL
GSM1208597	LoVo	CDX2
GSM1208687	LoVo	TBX3
GSM1208733	LoVo	EMX1
GSM1208711	LoVo	AR
GSM1208641	LoVo	KLF3
GSM1208633	LoVo	HOXA10
GSM1208770	LoVo	MEIS3
GSM1208674	LoVo	SMAD2
GSM1208676	LoVo	SMAD3
GSM1208689	LoVo	TCF7L2
GSM1208675	LoVo	ZFAT
GSM1208749	LoVo	GATA1
GSM1208700	LoVo	ZBED4
GSM1208625	LoVo	GMEB1
GSM1208791	LoVo	RORA
GSM1208803	LoVo	ETV6
GSM1208769	LoVo	MEF2D
GSM1208698	LoVo	XBP1
GSM1208731	LoVo	E2F8
GSM1208617	LoVo	FOXM1
GSM1208618	LoVo	FOXO3
GSM1208761	LoVo	ISL1
GSM1208714	LoVo	BARHL1
GSM1208682	LoVo	SOX9
GSM1208775	LoVo	NFATC4
GSM1208679	LoVo	SMC3
GSM1208591	LoVo	ASCL2
GSM1208790	LoVo	REST
GSM1208773	LoVo	MXD1
GSM1208638	LoVo	IRX3
GSM1208634	LoVo	HOXA1
GSM1208798	LoVo	SREBF1
GSM1208593	LoVo	BARX2
GSM1208754	LoVo	HIVEP1
GSM1208635	LoVo	HOXA7
GSM1208630	LoVo	HES4
GSM1208771	LoVo	MNT
GSM1208808	LoVo	ZIC2
GSM1208746	LoVo	FOXG1
GSM1208715	LoVo	BTF3
GSM1208767	LoVo	LYL1
GSM1208742	LoVo	FEV
GSM1208642	LoVo	KLF5
GSM1208805	LoVo	TP73
GSM1208799	LoVo	STAT3
GSM1208684	LoVo	SP3
GSM1208726	LoVo	DLX6
GSM1208737	LoVo	ESR1
GSM1208651	LoVo	MSX2
GSM1208764	LoVo	LHX3
GSM1208728	LoVo	E2F1
GSM1208710	LoVo	ALX4
GSM1208720	LoVo	CREB3
GSM1208602	LoVo	YBX3
GSM1208796	LoVo	SP2
GSM1208776	LoVo	NFKB2
GSM1208605	LoVo	DBP
GSM1208600	LoVo	CEBPZ
GSM1208648	LoVo	MEF2A
GSM1208801	LoVo	TCF7L1
GSM1208650	LoVo	MEIS2
GSM1208659	LoVo	NFE2L2
GSM1208649	LoVo	MEF2C
GSM1208712	LoVo	ATF1
GSM1208793	LoVo	SMAD1
GSM1208724	LoVo	DLX2
GSM1208686	LoVo	SRF
GSM1208592	LoVo	ATOH1
GSM1208629	LoVo	HES2
GSM1208740	LoVo	MECOM
GSM1208717	LoVo	CEBPE
GSM1208595	LoVo	CASP8AP2
GSM1208637	LoVo	HSF2
GSM1208658	LoVo	NFATC3
GSM1208673	LoVo	RXRA
GSM1208606	LoVo	E2F2
GSM352183	HeLa	POLR2A
GSM352185	HeLa	POLR2A
GSM922968	GM07000, GM11882	NFE2L2
GSM922971	GM06993, GM12872	NFE2L2
GSM922970	GM11992, GM12763	NFE2L2
GSM922967	GM06993, GM12872	NFE2L2
GSM922972	GM07000, GM11882	NFE2L2
GSM922966	GM11992, GM12763	NFE2L2
[truncated: 4,164 more rows]
