# Supplementary material for: A computer-guided design tool to increase the efficiency of cellular conversions
Source: Nat Commun. 2021 Mar 12;12:1659. doi: 10.1038/s41467-021-21801-4 (PMC7954801; doi:10.1038/s41467-021-21801-4)
Supplement: Supplementary file 8 — Supplementary Data 6 [file 41467_2021_21801_MOESM8_ESM.xlsx]

## Sheet: Sheet1
Conversion	A549_to_Adipo_#1	A549_to_Adipo_#2	A549_to_Adipo_#3	A549_to_Adipo_#4	A549_to_Adipo_#5	A549_to_Bcell_#1	A549_to_Bcell_#2	A549_to_Bcell_#3	A549_to_Bcell_#4	A549_to_Bcell_#5	A549_to_Cardio_#1	A549_to_Cardio_#2	A549_to_Cardio_#3	A549_to_Cardio_#4	A549_to_Cardio_#5	A549_to_ESC_#1	A549_to_ESC_#2	A549_to_ESC_#3	A549_to_ESC_#4	A549_to_ESC_#5	A549_to_H9ESC_#1	A549_to_H9ESC_#2	A549_to_H9ESC_#3	A549_to_H9ESC_#4	A549_to_H9ESC_#5	A549_to_HSMM_#1	A549_to_HSMM_#2	A549_to_HSMM_#3	A549_to_HSMM_#4	A549_to_HSMM_#5	A549_to_iPSC_#1	A549_to_iPSC_#2	A549_to_iPSC_#3	A549_to_iPSC_#4	A549_to_iPSC_#5	A549_to_K562_#1	A549_to_K562_#2	A549_to_K562_#3	A549_to_K562_#4	A549_to_K562_#5	A549_to_Karpas422_#1	A549_to_Karpas422_#2	A549_to_Karpas422_#3	A549_to_Karpas422_#4	A549_to_Karpas422_#5	A549_to_Keratino_#1	A549_to_Keratino_#2	A549_to_Keratino_#3	A549_to_Keratino_#4
Score	0.0297028	0.026208	0.026208	0.026208	0.026208	0.0219571	0.0207809	0.0197567	0.0197037	0.0193774	0.0245059	0.0234445	0.0225059	0.0219715	0.0219061	0.0328364	0.0328356	0.0328356	0.0328356	0.0328356	0.0417338	0.0415882	0.0415882	0.0415882	0.038715	0.026614	0.00921447	0.00807768	0.00663979	0.00644852	0.094167	0.094167	0.094167	0.094167	0.094167	0.0737177	0.0736792	0.0736792	0.0736498	0.0725012	0.0426667	0.0421603	0.039604	0.039604	0.0366021	0.142763	0.142763	0.142763	0.142762
TF1	NR2F2	HOXC6	NR2F2	TEAD1	NR2F2	FLI1	ETS1	ETS1	FLI1	FLI1	FOXP1	GATA4	FOXP1	ISL1	MYOCD	NANOG	NANOG	NANOG	NANOG	NANOG	NANOG	NANOG	NANOG	NANOG	NANOG	ZEB1	ZEB1	ZEB1	MYOG	ZEB1	NANOG	NANOG	ZSCAN10	NANOG	NANOG	NFE2	NFE2	NFE2	KLF1	TAL1	NFATC1	NFATC1	NFATC1	NFATC1	NFATC1	MAF	BNC1	BNC1	BNC1
TF2	KLF11	NR2F2	MITF	NR2F2	NR2F1	EBF1	FLI1	FLI1	TCF4	TBX21	NKX26	NKX26	GATA4	NKX26	NKX26	MYCN	ZNF423	MYCN	MYCN	ZSCAN10	OTX2	OTX2	OTX2	OTX2	OTX2	TEAD4	TEAD4	MYOD1	ZEB1	TEAD4	MYCN	ZSCAN10	MYCN	ZSCAN10	MYCN	KLF1	KLF1	CTCFL	CTCFL	NFE2	SPIB	POU2F2	MEF2B	POU2F2	MEF2B	CEBPA	CEBPA	MAF	MAF
TF3	NR2F1	NR2F1	NR2F1	NR2F1	CEBPD	IRF4	IRF4	EBF1	EBF1	EBF1	HEY1	HEY1	NKX26	HEY1	HEY1	POU5F1	MYCN	POU5F1	POU5F1	MYCN	MYCN	ZSCAN10	POU5F1	ZFP42	JARID2	SRF	VDR	TEAD4	TEAD4	SNAI2	POU5F1	MYCN	POU5F1	POU5F1	MTA3	CTCFL	MITF	MITF	MITF	CTCFL	EBF1	SPIB	POU2F2	EBF1	EBF1	TP63	TP63	CEBPA	TP63
TF4	SNAI2	SNAI2	SNAI2	SNAI2	SNAI2	PAX5	PAX5	PAX5	PAX5	PAX5	PBX3	PBX3	PBX3	PBX3	PBX3	FOXB2	POU5F1	PRDM14	SRY	POU5F1	POU5F1	POU5F1	PRDM14	POU5F1	POU5F1	AR	AR	AR	AR	AR	PRDM14	POU5F1	PRDM14	PRDM14	POU5F1	GATA1	GATA1	GATA1	GATA1	GATA1	PAX5	PAX5	PAX5	PAX5	PAX5	SNAI2	SNAI2	SNAI2	SNAI2
[truncated: 3,316 more columns]
